# Supplementary material for: Elevated circulating tumor cells reflect high proliferation and genomic complexity in multiple myeloma
Source: Hemasphere. 2025 Sep 23;9(9):e70218. doi: 10.1002/hem3.70218 (PMC12455875; doi:10.1002/hem3.70218)
Supplement: Supplementary file 4 — Supporting Information. [file HEM3-9-e70218-s003.xlsx]

## Sheet: Supp Table 2
Supplemental Table 2. Statistis (Dunn's test) with the enrichmen of each clinical feature or stratifying system with CTC numbers.
variable	group1	group2	n1	n2	statistic	p	p.adj
ISS	1	2	191	182	3.26569	0.00109198	0.00109198
ISS	1	3	191	126	6.65677	2.79909e-11	8.39727e-11
ISS	2	3	182	126	3.67338	0.000239366	0.000478733
R-ISS	1	2	133	290	4.12369	3.72845e-05	7.4569e-05
R-ISS	1	3	133	36	5.85089	4.88938e-09	1.46681e-08
R-ISS	2	3	290	36	3.77672	0.000158904	0.000158904
R2-ISS	1	2	163	153	1.17229	0.241083	0.241083
R2-ISS	1	3	163	200	5.39562	6.82874e-08	4.09724e-07
R2-ISS	1	4	163	24	4.48358	7.3401e-06	3.67005e-05
R2-ISS	2	3	153	200	4.07242	4.65278e-05	0.000186111
R2-ISS	2	4	153	24	3.86385	0.000111612	0.000334835
R2-ISS	3	4	200	24	1.90216	0.0571507	0.114301
IMS 2024	HR	SR	116	346	-2.93069	0.00338213	0.00338213
Early prog.	early	late	109	347	-2.03561	0.0417896	0.125369
Early prog.	early	refractory	109	62	0.271288	0.78617	0.78617
Early prog.	late	refractory	347	62	1.93404	0.0531088	0.125369
LDH levels	high	normal/low	50	378	-2.41486	0.0157412	0.0157412
Lytic lesions	no	yes	284	256	1.77249	0.0763137	0.0763137
Plasmacytomas	no	yes	493	47	-0.168286	0.866358	0.866358

## Sheet: Supp Table 3
Supplemental Table 3. Statistis (Dunn's test) with the enrichmen of each cytogenetic aberration with CTC numbers.
CoMMpass dataset
variable	group1	group2	n1	n2	statistic	p	p.adj
Gain_Amp1q	0	1	315	117	3.27237	0.00106651	0.00213302
Gain_Amp1q	0	2	315	28	3.78319	0.000154831	0.000464492
Gain_Amp1q	1	2	117	28	1.86216	0.0625807	0.0625807
Del_1p32.3	0	1	403	53	-0.247427	0.804577	0.804577
Del_1p32.3	0	2	403	4	1.22247	0.221531	0.629144
Del_1p32.3	1	2	53	4	1.25435	0.209715	0.629144
Del_13q14.2	0	1	253	202	4.15098	3.31062e-05	9.93185e-05
Del_13q14.2	0	2	253	5	1.2624	0.206806	0.413611
Del_13q14.2	1	2	202	5	0.394163	0.693461	0.693461
Del_17p13.1	0	1	411	49	0.708288	0.478766	0.478766
t(11;14)	0	1	372	88	0.717834	0.47286	0.47286
t(4;14)	0	1	411	49	2.16466	0.0304141	0.0304141
t(14;16)/t(16;20)	0	1	444	16	2.93065	0.0033825	0.0033825
Hyperdiploidy	0	1	220	240	-2.22859	0.025841	0.025841
Validation dataset
variable	group1	group2	n1	n2	statistic	p	p.adj
Gain_Amp1q	0	1	65	36	1.93501	0.0529887	0.0686739
Gain_Amp1q	0	2	65	20	3.88011	0.00010441	0.00031323
Gain_Amp1q	1	2	36	20	2.11609	0.0343369	0.0686739
Del_1p32.3	0	1	109	9	0.314325	0.753274	0.753274
Del_13q14.2	0	1	67	54	2.77148	0.00558018	0.00558018
Del_17p13.1	0	1	110	12	2.47184	0.0134419	0.0134419
t(11;14)	0	1	98	21	1.33151	0.183023	0.183023
t(4;14)	0	1	103	16	3.18624	0.00144137	0.00144137
t(14;16)/t(16;20)	0	1	84	2	2.23537	0.0253933	0.0253933
Hyperdiploidy	0	1	41	80	-1.75797	0.0787528	0.0787528
0, wild-type; 1, gain or single-allelic; 2, amplification or multi-allelic

## Sheet: Supp Table 4
Supplemental Table 4. Statistis (Dunn's test) with the enrichmen of each genomic feature according to CTC numbers.
driver	p_kruskal	group1	group2	p_dunn	p.adj_dunn	R's directionality
APOBEC	0.0244	0	1	0.259327	0.259327	pos
APOBEC	0.0244	0	2	0.00729582	0.0218875	pos
APOBEC	0.0244	1	2	0.0553533	0.08303	pos
chromothripsis	0.00715	0	1	0.00715015	0.00715015	pos
CNV_Amp_14q11.2	0.305	0	1	0.305082	0.305082	neg
CNV_Amp_17q22	0.687	0	1	0.687371	0.687371	pos
CNV_Amp_2q24.3	0.259	0	1	0.258792	0.258792	neg
CNV_Amp_2q32.1	0.243	0	1	0.243014	0.243014	neg
CNV_Amp_4q13.2	0.894	0	1	0.893807	0.893807	neg
CNV_Amp_6p24.3	0.101	0	1	0.100767	0.100767	pos
CNV_Amp_8q24.21	0.221	0	1	0.220619	0.220619	neg
CNV_chr11.gain	0.00335	0	1	0.00335129	0.00335129	neg
CNV_chr15.gain	0.0141	0	1	0.0141232	0.0141232	neg
CNV_chr18.gain	0.973	0	1	0.973491	0.973491	neg
CNV_chr19.gain	0.0271	0	1	0.027134	0.027134	neg
CNV_chr21.gain	0.941	0	1	0.941433	0.941433	neg
CNV_chr3.gain	0.00424	0	1	0.00423825	0.00423825	neg
CNV_chr5.gain	0.0869	0	1	0.0868746	0.0868746	neg
CNV_chr7.gain	0.503	0	1	0.502543	0.502543	neg
CNV_chr8p.loss	0.00829	0	1	0.00829456	0.00829456	pos
CNV_chr9.gain	0.0646	0	1	0.0646484	0.0646484	neg
CNV_Del_10p15.3	0.886	0	1	0.886469	0.886469	neg
CNV_Del_10q24.32	0.95	0	1	0.949741	0.949741	neg
CNV_Del_10q26.3	0.669	0	1	0.668539	0.668539	neg
CNV_Del_11q22.1	0.0876	0	1	0.0876047	0.0876047	pos
CNV_Del_12p13.2	0.114	0	1	0.114403	0.114403	pos
CNV_Del_12q24.31	0.22	0	1	0.220027	0.220027	pos
CNV_Del_14q24.3	0.32	0	1	0.320211	0.320211	neg
CNV_Del_20p13	0.0573	0	1	0.0572641	0.0572641	neg
CNV_Del_20q13.12	0.0753	0	1	0.0753204	0.0753204	pos
CNV_Del_21p11.2	0.725	0	1	0.724909	0.724909	pos
CNV_Del_22q13.32	0.722	0	1	0.721544	0.721544	pos
CNV_Del_2q31.1	0.104	0	1	0.10408	0.10408	pos
CNV_Del_2q37.3	0.634	0	1	0.633631	0.633631	neg
CNV_Del_6q26	0.0105	0	1	0.0104632	0.0104632	pos
CNV_Del_7p11.2	0.406	0	1	0.405994	0.405994	neg
CNV_Del_7p22.2	0.0149	0	1	0.01491	0.01491	pos
CNV_Del_8q24.21	0.299	0	1	0.298949	0.298949	pos
CNV_Del_9p21.3	0.566	0	1	0.566161	0.566161	pos
CNV_Gain_Amp1q	1.83e-05	0	1	0.00106651	0.00159976	pos
CNV_Gain_Amp1q	1.83e-05	0	2	0.000154831	0.000464492	pos
CNV_Gain_Amp1q	1.83e-05	1	2	0.0625807	0.0625807	pos
CNV.SNV_ARID1A	0.337	0	1	0.336764	0.336764	neg
CNV.SNV_ARID2	0.223	0	1	0.223252	0.223252	pos
CNV.SNV_ATM	0.0758	0	1	0.0909095	0.136364	pos
CNV.SNV_ATM	0.0758	0	2	0.1376	0.1376	pos
CNV.SNV_ATM	0.0758	1	2	0.062814	0.136364	pos
CNV.SNV_BTG1	0.352	0	1	0.352124	0.352124	pos
CNV.SNV_CDKN1B	0.65	0	1	0.552746	0.552746	pos
CNV.SNV_CDKN1B	0.65	0	2	0.46574	0.552746	pos
CNV.SNV_CDKN1B	0.65	1	2	0.544546	0.552746	pos
CNV.SNV_CDKN2C	0.468	0	1	0.972279	0.972279	neg
CNV.SNV_CDKN2C	0.468	0	2	0.21796	0.350157	neg
CNV.SNV_CDKN2C	0.468	1	2	0.233438	0.350157	neg
CNV.SNV_CREBBP	0.441	0	1	0.441488	0.441488	neg
CNV.SNV_CYLD	0.461	0	1	0.2733	0.508001	neg
CNV.SNV_CYLD	0.461	0	2	0.651405	0.651405	neg
CNV.SNV_CYLD	0.461	1	2	0.338667	0.508001	neg
CNV.SNV_DNMT3A	0.586	0	1	0.585913	0.585913	pos
CNV.SNV_EP300	0.643	0	1	0.64325	0.64325	pos
CNV.SNV_FAM46C	0.0721	0	1	0.189358	0.189358	pos
CNV.SNV_FAM46C	0.0721	0	2	0.0455502	0.136651	pos
CNV.SNV_FAM46C	0.0721	1	2	0.159526	0.189358	pos
CNV.SNV_FUBP1	0.0113	0	1	0.00295664	0.00886991	pos
CNV.SNV_FUBP1	0.0113	0	2	0.825694	0.825694	pos
CNV.SNV_FUBP1	0.0113	1	2	0.374333	0.5615	pos
CNV.SNV_KMT2B	0.133	0	1	0.132571	0.132571	pos
CNV.SNV_KMT2C	0.163	0	1	0.162549	0.162549	neg
CNV.SNV_MAX	0.264	0	1	0.102826	0.308479	neg
CNV.SNV_MAX	0.264	0	2	0.822096	0.822096	neg
CNV.SNV_MAX	0.264	1	2	0.613001	0.822096	neg
CNV.SNV_NCOR1	0.0961	0	1	0.0960849	0.0960849	pos
CNV.SNV_NF1	0.647	0	1	0.898976	0.898976	pos
CNV.SNV_NF1	0.647	0	2	0.354331	0.597456	pos
CNV.SNV_NF1	0.647	1	2	0.398304	0.597456	pos
CNV.SNV_NFKBIA	0.105	0	1	0.220666	0.220666	neg
CNV.SNV_NFKBIA	0.105	0	2	0.0773067	0.196468	neg
CNV.SNV_NFKBIA	0.105	1	2	0.130979	0.196468	neg
CNV.SNV_POT1	0.122	0	1	0.122047	0.122047	neg
CNV.SNV_PRDM1	0.0211	0	1	0.00559531	0.0167859	pos
CNV.SNV_PRDM1	0.0211	0	2	0.784535	0.791653	pos
CNV.SNV_PRDM1	0.0211	1	2	0.791653	0.791653	pos
CNV.SNV_RASA2	0.426	0	1	0.425751	0.425751	neg
CNV.SNV_RB1	0.00023	0	1	0.000159587	0.000478761	pos
CNV.SNV_RB1	0.00023	0	2	0.0376114	0.0564171	pos
CNV.SNV_RB1	0.00023	1	2	0.331907	0.331907	pos
CNV.SNV_RPL5	0.000624	0	1	0.000624013	0.000624013	pos
CNV.SNV_SETD2	0.556	0	1	0.37486	0.544308	pos
CNV.SNV_SETD2	0.556	0	2	0.544308	0.544308	pos
CNV.SNV_SETD2	0.556	1	2	0.408453	0.544308	pos
CNV.SNV_SP140	0.208	0	1	0.0801308	0.240392	pos
CNV.SNV_SP140	0.208	0	2	0.754409	0.925349	pos
CNV.SNV_SP140	0.208	1	2	0.925349	0.925349	pos
CNV.SNV_TET2	0.57	0	1	0.483156	0.501648	pos
CNV.SNV_TET2	0.57	0	2	0.421507	0.501648	pos
CNV.SNV_TET2	0.57	1	2	0.501648	0.501648	pos
CNV.SNV_TGDS	0.0012	0	1	0.000701293	0.00210388	pos
CNV.SNV_TGDS	0.0012	0	2	0.0702523	0.105378	pos
CNV.SNV_TGDS	0.0012	1	2	0.460257	0.460257	pos
CNV.SNV_TP53	0.221	0	1	0.13807	0.41421	pos
CNV.SNV_TP53	0.221	0	2	0.314747	0.472121	pos
CNV.SNV_TP53	0.221	1	2	0.984422	0.984422	pos
CNV.SNV_TRAF2	0.409	0	1	0.404096	0.451822	pos
CNV.SNV_TRAF2	0.409	0	2	0.290745	0.451822	pos
CNV.SNV_TRAF2	0.409	1	2	0.451822	0.451822	pos
CNV.SNV_TRAF3	0.531	0	1	0.265141	0.780818	pos
CNV.SNV_TRAF3	0.531	0	2	0.780818	0.780818	pos
CNV.SNV_TRAF3	0.531	1	2	0.557938	0.780818	pos
CNV.SNV_UBR5	0.26	0	1	0.227835	0.381958	pos
CNV.SNV_UBR5	0.26	0	2	0.254638	0.381958	pos
CNV.SNV_UBR5	0.26	1	2	0.397631	0.397631	pos
CNV.SNV_ZNF292	0.118	0	1	0.0672135	0.20164	pos
CNV.SNV_ZNF292	0.118	0	2	0.313124	0.469686	pos
CNV.SNV_ZNF292	0.118	1	2	0.621947	0.621947	pos
SNV_ACTG1	0.887	0	1	0.886815	0.886815	pos
SNV_BCL7A	0.0677	0	1	0.0676814	0.0676814	neg
SNV_BHLHE41	0.668	0	1	0.667696	0.667696	neg
SNV_BRAF	0.939	0	1	0.938665	0.938665	neg
SNV_CCND1	0.995	0	1	0.994949	0.994949	pos
SNV_DDX3X	0.262	0	1	0.261806	0.261806	neg
SNV_DIS3	0.108	0	1	0.107595	0.107595	pos
SNV_DTX1	0.875	0	1	0.874787	0.874787	neg
SNV_DUSP2	0.731	0	1	0.731023	0.731023	neg
SNV_EGR1	0.503	0	1	0.503485	0.503485	pos
SNV_FGFR3	0.689	0	1	0.689069	0.689069	pos
SNV_HIST1H1B	0.706	0	1	0.706198	0.706198	neg
SNV_HIST1H1D	0.695	0	1	0.695263	0.695263	neg
SNV_HIST1H1E	0.602	0	1	0.602431	0.602431	neg
SNV_HIST1H2BK	0.895	0	1	0.895404	0.895404	pos
SNV_HUWE1	0.0678	0	1	0.0677577	0.0677577	pos
SNV_IRF4	0.154	0	1	0.154301	0.154301	pos
SNV_KDM5C	0.103	0	1	0.102658	0.102658	pos
SNV_KLHL6	0.346	0	1	0.346167	0.346167	neg
SNV_KRAS	0.379	0	1	0.378827	0.378827	pos
SNV_LTB	0.809	0	1	0.809056	0.809056	pos
SNV_MAF	0.835	0	1	0.834713	0.834713	pos
SNV_NFKB2	0.83	0	1	0.830039	0.830039	pos
SNV_NRAS	0.101	0	1	0.101167	0.101167	pos
SNV_PABPC1	0.988	0	1	0.988094	0.988094	pos
SNV_PANK3	0.353	0	1	0.353137	0.353137	neg
SNV_PIM1	0.722	0	1	0.721962	0.721962	neg
SNV_PRKD2	0.734	0	1	0.73388	0.73388	neg
SNV_PTPN11	0.971	0	1	0.970699	0.970699	neg
SNV_RFTN1	0.144	0	1	0.143694	0.143694	neg
SNV_RPL10	0.551	0	1	0.55142	0.55142	pos
SNV_RPRD1B	0.26	0	1	0.260495	0.260495	neg
SNV_RPS3A	0.365	0	1	0.364507	0.364507	pos
SNV_SAMHD1	0.701	0	1	0.701232	0.701232	pos
SNV_SF3B1	0.269	0	1	0.268754	0.268754	pos
SNV_TBC1D29	0.277	0	1	0.276608	0.276608	neg
SNV_TCL1A	0.993	0	1	0.992507	0.992507	neg
SNV_TNFRSF11B	0.0281	0	1	0.0281418	0.0281418	neg
SNV_USP7	0.293	0	1	0.293244	0.293244	pos
SNV_XBP1	0.566	0	1	0.566353	0.566353	neg
t_CCND1	0.473	0	1	0.47286	0.47286	pos
t_MAF	0.00338	0	1	0.0033825	0.0033825	pos
t_MMSET	0.0304	0	1	0.0304141	0.0304141	pos
0, wild-type; 1, gain or single-allelic; 2, amplification or mulit-allelic (or hyper-APOBEC)
CNV.SNV denotes composite of mutational and deletional inactivation.

## Sheet: Supp Table 5
Supplemental Table 5. Multivariable analysis including IRMMa-defined genomic groups and the 19 significantly associated genomic features.
group	variable	HR	95% CI	p.value
CTCs (low CTCs levels as reference)	High CTC levels	1.9907	1.48 - 2.67	4.3e-06
IRMMa genomic groups	Multiple_Losses	0.6155	0.21 - 1.81	0.3777
(Simple group as reference)	CCND1_Simple	0.8062	0.3 - 2.17	0.6701
	MAF_and_or_HyperAPOBEC	0.9838	0.33 - 2.94	0.9767
	HRD_RAS	0.8066	0.29 - 2.23	0.6781
	HRD_Gains	0.5661	0.16 - 2.04	0.3834
	NSD2_Del13q	0.7904	0.26 - 2.45	0.6835
	HRD_Complex_Cytogenetic	1.0335	0.37 - 2.89	0.9499
	GainAmp1q_Del13q	0.9552	0.32 - 2.85	0.9345
	CCND1_Complex_Cytogenetic	0.8697	0.31 - 2.42	0.7895
	NSD2_HRD	0.2328	0.03 - 2.17	0.2001
	NSD2_GainAmp1q_Del13q	1.025	0.33 - 3.22	0.9663
Genomic features	CNV_chr3.gain	0.807	0.56 - 1.16	0.2493
(WT as reference)	CNV_chr11.gain	1.0669	0.73 - 1.56	0.7394
	CNV_chr15.gain	1.2076	0.77 - 1.88	0.4058
	CNV_chr19.gain	0.9883	0.65 - 1.5	0.9561
	CNV_Gain_Amp1q	1.1596	0.8 - 1.69	0.441
	CNV_chr8p.loss	0.9353	0.66 - 1.33	0.7076
	CNV_Del_6q26	0.8899	0.51 - 1.55	0.6794
	CNV_Del_7p22.2	0.6941	0.35 - 1.39	0.3039
	CNV.SNV_FAM46C	0.7909	0.54 - 1.17	0.2381
	CNV.SNV_FUBP1	0.9021	0.52 - 1.56	0.7117
	CNV.SNV_PRDM1	0.8555	0.48 - 1.53	0.5992
	CNV.SNV_RB1	1.8628	1.09 - 3.19	0.0235
	CNV.SNV_RPL5	1.3089	0.76 - 2.24	0.3276
	CNV.SNV_TGDS	0.6394	0.38 - 1.08	0.0955
	SNV_TNFRSF11B	1.2364	0.29 - 5.32	0.7758
	chromothripsis	1.1418	0.82 - 1.59	0.4326
	APOBEC	1.0808	0.79 - 1.47	0.6204
	t_MMSET	(few cases for calculation)
	t_MAF	0.7353	0.3 - 1.8	0.5003

## Sheet: Supp Table 6
Supplemental Table 6. Prognostic value resulting of the combination of CTCs and IRMMa-based genomic groups or genomic features.
		Progression-free survival					Overall survival
group		p	adj. p	HR	lower	upper	p	adj. p	HR	lower	upper
Multiple_Losses		0.125643	0.209405	2.2847	0.793624	6.57723	0.738703	0.79204	1.35615	0.226419	8.12272
CCND1_Simple		0.744794	0.744794	1.15306	0.489137	2.71815	0.356792	0.713585	0.461702	0.0892236	2.38915
MAF_and_or_HyperAPOBEC		0.0972129	0.206547	2.51217	0.845841	7.46119	0.199612	0.713585	3.90092	0.487344	31.2246
HRD_RAS		0.0180789	0.107967	2.11465	1.13655	3.93451	0.131369	0.713585	2.36573	0.772951	7.24067
HRD_Gains		0.534316	0.593685	1.71504	0.312884	9.40081	0.79204	0.79204	0.767688	0.107571	5.47866
NSD2_Del13q		0.0215933	0.107967	4.69664	1.25511	17.5749	0.597	0.746249	1.62446	0.268912	9.81318
HRD_Complex_Cytogenetic		0.326948	0.467068	1.33045	0.751757	2.35461	0.574815	0.746249	1.2577	0.564512	2.80206
GainAmp1q_Del13q		0.0333917	0.111306	3.38148	1.1006	10.3892	0.508822	0.746249	1.77222	0.324533	9.67786
CCND1_Complex_Cytogenetic		0.103274	0.206547	2.50946	0.829607	7.59084	0.347487	0.713585	0.514356	0.128497	2.0589
NSD2_HRD		NA	NA	NA	NA	NA	NA	NA	NA	NA	NA
Simple		NA	NA	NA	NA	NA	NA	NA	NA	NA	NA
NSD2_GainAmp1q_Del13q		0.380789	0.475986	1.77451	0.492121	6.39861	0.308494	0.713585	2.95487	0.367241	23.7752
		Progression-free survival					Overall survival
variable	status	p	adj. p	HR	lower	upper	p	adj. p	HR	lower	upper
APOBEC	1	9.12985e-05	0.000281504	2.266	1.50417	3.41366	0.0104139	0.206131	2.17315	1.20002	3.93541
APOBEC	0	0.0024948	0.00332874	1.78694	1.22661	2.60323	0.987145	0.987145	0.994916	0.535217	1.84945
chromothipsis	1	0.00103655	0.00174329	2.71318	1.49447	4.92574	0.0566194	0.206131	2.25341	0.977362	5.19548
chromothipsis	0	0.000223823	0.000552096	1.81617	1.32289	2.49339	0.344934	0.475685	1.27279	0.771549	2.09966
CNV_chr11.gain	1	0.00216472	0.00308057	2.05598	1.29706	3.25894	0.384851	0.481064	1.35868	0.680581	2.71239
CNV_chr11.gain	0	0.000103694	0.00029513	1.97909	1.40209	2.79354	0.0820217	0.206131	1.58359	0.943284	2.65854
CNV_chr15.gain	1	0.000529884	0.000980286	1.97397	1.34367	2.89996	0.0266215	0.206131	1.97911	1.08237	3.61879
CNV_chr15.gain	0	0.000345041	0.000750973	2.06555	1.38838	3.07302	0.567399	0.620592	1.18108	0.667674	2.08927
CNV_chr19.gain	1	0.000264678	0.000612068	2.11604	1.41453	3.16546	0.288185	0.458476	1.37471	0.764123	2.4732
CNV_chr19.gain	0	0.000814487	0.00143505	1.90911	1.30743	2.78766	0.0848391	0.206131	1.6734	0.931727	3.00544
CNV_chr3.gain	1	0.00367219	0.00452904	1.99433	1.25179	3.17734	0.370369	0.480108	1.39127	0.675503	2.86548
CNV_chr3.gain	0	8.57715e-05	0.000281504	1.98826	1.41101	2.80166	0.0942314	0.206131	1.54124	0.928623	2.55801
CNV_chr8p.loss	1	0.00140116	0.00225405	2.76057	1.48054	5.14727	0.0652515	0.206131	2.34969	0.947475	5.82711
CNV_chr8p.loss	0	8.67568e-05	0.000281504	1.86635	1.36669	2.54868	0.208288	0.347147	1.36179	0.841811	2.20295
CNV_Del_6q26	1	0.0117561	0.0140315	3.14025	1.28928	7.64855	0.35002	0.475685	1.62898	0.58544	4.5326
CNV_Del_6q26	0	1.0395e-05	5.16911e-05	1.93445	1.44267	2.59387	0.091112	0.206131	1.48125	0.939057	2.3365
CNV_Del_7p22.2	1	0.99856	0.99856	80391240	0	Inf	NA	NA	NA	NA	NA
CNV_Del_7p22.2	0	8.40009e-07	1.03601e-05	2.01627	1.52535	2.66519	0.0662189	0.206131	1.48304	0.973952	2.25822
CNV_Gain_Amp1q	1	0.000506089	0.000980286	2.71234	1.54563	4.75972	0.448174	0.52287	1.30885	0.652874	2.62393
CNV_Gain_Amp1q	0	0.00175457	0.00270495	1.69567	1.21809	2.36049	0.131256	0.236957	1.50763	0.88459	2.56951
CNV.SNV_FAM46C	1	0.00251905	0.00332874	2.49588	1.37885	4.51785	0.492179	0.555686	1.28386	0.629301	2.61923
CNV.SNV_FAM46C	0	7.30278e-05	0.000281504	1.88627	1.37851	2.58105	0.0745071	0.206131	1.58875	0.955224	2.64245
CNV.SNV_FUBP1	1	0.0329042	0.0358075	1.95649	1.05603	3.62473	0.897495	0.923892	1.05522	0.465779	2.39062
CNV.SNV_FUBP1	0	8.95535e-06	5.16911e-05	2.01832	1.48043	2.75166	0.0284721	0.206131	1.72002	1.05879	2.79419
CNV.SNV_PRDM1	1	0.0645526	0.0682414	2.34788	0.949763	5.8041	0.63325	0.671629	1.29256	0.450457	3.70894
CNV.SNV_PRDM1	0	3.29661e-06	3.04937e-05	2.00037	1.49359	2.6791	0.0704128	0.206131	1.5176	0.965848	2.38456
CNV.SNV_RB1	1	0.000430359	0.000884627	2.01794	1.36511	2.98296	0.0653793	0.206131	1.73234	0.965624	3.10785
CNV.SNV_RB1	0	0.00188709	0.00279289	1.87001	1.26004	2.77527	0.445968	0.52287	1.26964	0.687153	2.3459
CNV.SNV_RPL5	1	0.0267658	0.0300102	1.81307	1.07089	3.06962	0.353366	0.475685	1.40561	0.684851	2.88493
CNV.SNV_RPL5	0	1.11765e-05	5.16911e-05	2.0717	1.49692	2.86719	0.0902377	0.206131	1.55937	0.932664	2.6072
CNV.SNV_TGDS	1	0.00355333	0.00452904	1.8758	1.22892	2.86318	0.113757	0.234205	1.66053	0.885725	3.11309
CNV.SNV_TGDS	0	0.000154331	0.000407875	2.02783	1.40605	2.92457	0.303193	0.46138	1.34096	0.767127	2.34404
SNV_TNFRSF11B	1	NA	NA	NA	NA	NA	NA	NA	NA	NA	NA
SNV_TNFRSF11B	0	6.11499e-07	1.03601e-05	2.02947	1.5367	2.68025	0.0398824	0.206131	1.54875	1.02043	2.35061
t_MAF	1	0.823313	0.846182	1.20034	0.24165	5.96241	NA	NA	NA	NA	NA
t_MAF	0	6.78282e-07	1.03601e-05	2.03614	1.53803	2.69557	0.0474702	0.206131	1.52329	1.00471	2.30955
t_MMSET	1	0.0152102	0.0175867	2.92281	1.22938	6.94884	0.135404	0.236957	2.65348	0.737039	9.55299
t_MMSET	0	1.07767e-05	5.16911e-05	1.92519	1.43808	2.57729	0.133914	0.236957	1.40178	0.901309	2.18016
0, wild-type; 1, mutated (single- or multi-allelic)
CNV.SNV denotes composite of mutational and deletional inactivation.

## Sheet: Supp Table 7
Supplemental Table 7. Linear regression model adjusted by BM infiltration (adj. p≤0.01). CoMMpass dataset.
SYMBOL	ENSEMBL ID	R (Peason's)	logFC	AveExpr	t	P.Value	adj.P.Val
GDF7	ENSG00000143869	0.250371	0.075118	5.24352	3.62401	0.000344563	0.00993491
TROVE2	ENSG00000116747	0.330481	0.016565	6.20007	3.62617	0.000341831	0.00987107
NA	ENSG00000279799	0.268957	0.0399859	5.37163	3.63079	0.000336038	0.00973746
TYMS	ENSG00000176890	0.385827	0.0424401	5.97537	3.63337	0.000332852	0.00969199
RP11-263K19.4	ENSG00000231064	0.242965	0.0720638	5.08998	3.63318	0.000333083	0.00969199
NUDT11	ENSG00000196368	0.177471	0.291813	4.52411	3.63588	0.000329774	0.00965477
SNAPIN	ENSG00000143553	0.328097	0.0183692	6.01681	3.63674	0.000328724	0.00963887
RFC2	ENSG00000049541	0.315124	0.0189961	5.91788	3.63674	0.000328718	0.00963887
ORC1	ENSG00000085840	0.351408	0.0507891	5.53395	3.63898	0.000326007	0.00958881
SLC16A8	ENSG00000100156	0.262192	0.114668	4.83962	3.63897	0.00032601	0.00958881
NTHL1	ENSG00000065057	0.288361	0.0338916	5.88388	3.6423	0.000322019	0.00954047
HJURP	ENSG00000123485	0.411438	0.0659159	5.67436	3.64505	0.000318744	0.00949249
IFI16	ENSG00000163565	0.401806	0.0175314	6.39768	3.64646	0.000317079	0.00947255
AIMP2	ENSG00000106305	0.379673	0.0233274	5.93569	3.65138	0.000311346	0.00938973
AGK	ENSG00000006530	0.370246	0.0122802	6.14869	3.65145	0.000311266	0.00938973
TSFM	ENSG00000123297	0.403887	0.0183693	5.99408	3.65271	0.000309806	0.0093875
TMEM9	ENSG00000116857	0.273632	0.0207769	6.16725	3.65753	0.000304307	0.00925075
IQGAP3	ENSG00000183856	0.350069	0.0808279	5.51904	3.66107	0.000300326	0.00918844
PPOX	ENSG00000143224	0.35345	0.0156707	6.15585	3.66319	0.000297954	0.00913053
VASN	ENSG00000168140	0.234969	0.135783	4.75901	3.66369	0.000297409	0.00912855
BAK1	ENSG00000030110	0.323465	0.0208671	6.18854	3.66526	0.000295667	0.00912573
CA8	ENSG00000178538	0.212265	0.267676	4.95417	3.66469	0.000296297	0.00912573
PPIAP22	ENSG00000198618	0.342627	0.0714913	5.25681	3.66696	0.000293806	0.00910607
COQ2	ENSG00000173085	0.316906	0.0286245	5.87776	3.66974	0.000290775	0.00902683
DLGAP5	ENSG00000126787	0.410668	0.0751161	5.55489	3.67254	0.000287748	0.00895599
CENPL	ENSG00000120334	0.370489	0.0307505	5.67703	3.67563	0.000284446	0.00887379
SNX27	ENSG00000143376	0.289787	0.0185296	6.10758	3.67592	0.000284145	0.00887379
NA	ENSG00000286835	0.266891	0.0431559	5.41075	3.67746	0.000282514	0.00884249
FOXD2-AS1	ENSG00000237424	0.247142	0.0840826	5.16294	3.67881	0.000281084	0.00882678
AGMAT	ENSG00000116771	0.307956	0.110701	5.47688	3.68559	0.000274049	0.00867745
CDC42SE1	ENSG00000197622	0.302854	0.0180841	6.39102	3.68616	0.000273466	0.00867342
MTND1P23	ENSG00000225972	0.267113	0.120085	5.28552	3.68647	0.000273146	0.00867342
DEPTOR	ENSG00000155792	0.255147	0.0506904	6.1778	3.68712	0.000272486	0.00867124
UBE2C	ENSG00000175063	0.392616	0.0731865	5.51013	3.69165	0.000267897	0.00861084
FKBPL	ENSG00000204315	0.348024	0.0261872	5.68847	3.69373	0.000265819	0.0085738
RAP1GDS1	ENSG00000138698	0.345816	0.0154213	6.11306	3.69374	0.000265805	0.0085738
RBBP8	ENSG00000101773	0.363972	0.0185118	6.08058	3.7006	0.000259051	0.00841345
ZEB1-AS1	ENSG00000237036	0.298062	0.0228558	5.80641	3.70942	0.000250605	0.00826519
MRTO4	ENSG00000053372	0.438888	0.0154343	6.0947	3.71158	0.000248571	0.00822662
FAM72D	ENSG00000215784	0.338934	0.10303	5.32438	3.71726	0.000243312	0.00809481
NRM	ENSG00000137404	0.283765	0.030544	5.78119	3.71769	0.000242921	0.00809481
KIF22	ENSG00000079616	0.322483	0.0205431	6.11766	3.7218	0.000239184	0.00801351
TRIM47	ENSG00000132481	0.256304	0.0428252	5.91004	3.72254	0.000238516	0.00801351
CTPS1	ENSG00000171793	0.425381	0.0235554	6.08871	3.72504	0.000236276	0.00797224
RP11-500C11.3	ENSG00000272269	0.271825	0.0322823	5.58351	3.72567	0.000235715	0.00796742
SF3B4	ENSG00000143368	0.328929	0.015727	6.2073	3.73331	0.00022901	0.00778226
GAREM	ENSG00000141441	0.238671	0.126442	5.64289	3.73437	0.000228087	0.00778226
TPX2	ENSG00000088325	0.41194	0.0590102	5.82181	3.73613	0.000226577	0.00775874
NCAPG	ENSG00000109805	0.40933	0.0499266	5.78648	3.74145	0.000222061	0.00764285
COX20	ENSG00000203667	0.39711	0.0155233	6.26219	3.74141	0.000222096	0.00764285
LYAR	ENSG00000145220	0.373308	0.0230764	5.92461	3.74941	0.000215454	0.00748192
KIF18A	ENSG00000121621	0.36879	0.0539654	5.60432	3.7498	0.000215141	0.00748192
CENPE	ENSG00000138778	0.341127	0.0605064	5.6516	3.75243	0.000213003	0.00743771
GPR89A	ENSG00000117262	0.34217	0.0161626	6.18422	3.75382	0.00021188	0.00743281
CLK2	ENSG00000176444	0.363367	0.0142922	6.27476	3.75937	0.000207458	0.00729745
PLAC8	ENSG00000145287	0.316697	0.0545443	6.12824	3.76078	0.000206343	0.00727517
KLHL23	ENSG00000213160	0.31179	0.0894223	5.17322	3.76066	0.000206442	0.00727517
SPC24	ENSG00000161888	0.410911	0.0698312	5.54978	3.76751	0.000201125	0.00712739
SUV39H1	ENSG00000101945	0.337133	0.0205088	5.86235	3.76917	0.00019986	0.00709577
DARS2	ENSG00000117593	0.335629	0.0243817	6.07636	3.77139	0.000198178	0.00707901
NA	ENSG00000287151	0.300782	0.0931534	5.71398	3.77184	0.000197835	0.00707901
RP11-126K1.2	ENSG00000232671	0.252347	0.0504945	5.23075	3.77141	0.000198157	0.00707901
KB-1471A8.1	ENSG00000245330	0.335077	0.176934	4.90517	3.78441	0.000188568	0.00681746
NA	ENSG00000285292	0.351672	0.0249945	6.02944	3.79071	0.000184076	0.00667232
GTSE1	ENSG00000075218	0.383358	0.0611248	5.57651	3.79509	0.000181014	0.00659871
ENO1	ENSG00000074800	0.400201	0.0146457	6.48926	3.80148	0.000176634	0.00650164
YWHAH	ENSG00000128245	0.281656	0.0214992	6.18579	3.80393	0.000174977	0.00645592
PAQR4	ENSG00000162073	0.293419	0.0513457	5.66912	3.80564	0.000173833	0.00643589
NA	ENSG00000287513	0.224266	0.102996	4.7227	3.80963	0.000171186	0.00640014
DAP3	ENSG00000132676	0.389782	0.0126619	6.37079	3.81678	0.000166545	0.00626353
UBQLN4	ENSG00000160803	0.321145	0.0139786	6.2875	3.82235	0.000163008	0.00615484
CCDC86	ENSG00000110104	0.365195	0.026596	6.05833	3.82412	0.000161905	0.00612535
CA14	ENSG00000118298	0.255447	0.0553414	5.31067	3.82499	0.000161359	0.00611685
TUBB	ENSG00000196230	0.424516	0.0169567	6.4722	3.82838	0.000159265	0.00608761
CENPI	ENSG00000102384	0.392346	0.0948647	5.22335	3.82686	0.0001602	0.00608761
PARPBP	ENSG00000185480	0.383212	0.0423894	5.64572	3.82729	0.000159936	0.00608761
ESYT1	ENSG00000139641	0.285602	0.0157158	6.33785	3.8528	0.000144908	0.00570933
MELK	ENSG00000165304	0.392937	0.0617231	5.63768	3.85559	0.000143347	0.00567498
KLHDC9	ENSG00000162755	0.251403	0.05642	5.54426	3.85543	0.00014344	0.00567498
RP11-160H22.5	ENSG00000227373	0.24108	0.0971169	4.8943	3.85795	0.000142039	0.005643
PSMC3IP	ENSG00000131470	0.296891	0.0370044	5.64655	3.85874	0.000141605	0.00563752
FAM104B	ENSG00000182518	0.322761	0.0216282	5.78226	3.86345	0.00013904	0.00559394
NA	ENSG00000287071	0.294141	0.246283	4.39691	3.86655	0.000137374	0.00555036
CNIH4	ENSG00000143771	0.325716	0.0192635	5.99663	3.86771	0.000136755	0.00554731
C1orf112	ENSG00000000460	0.314874	0.0361913	5.77558	3.87799	0.000131387	0.0053878
ELK4	ENSG00000158711	0.397264	0.0151688	6.27106	3.89218	0.000124306	0.00521398
FH	ENSG00000091483	0.35722	0.0175408	6.24141	3.9034	0.000118966	0.00504216
APH1A	ENSG00000117362	0.336595	0.0146804	6.38743	3.90531	0.000118081	0.00501581
TK1	ENSG00000167900	0.340269	0.0541093	5.75428	3.90974	0.000116044	0.00496252
RRP15	ENSG00000067533	0.400417	0.0191907	6.06281	3.911	0.000115476	0.00494933
SPAG5	ENSG00000076382	0.379568	0.0346665	5.98472	3.9156	0.000113405	0.00491219
RP11-307C12.12	ENSG00000271380	0.275912	0.0580869	5.21068	3.91471	0.000113804	0.00491219
MRPS17	ENSG00000239789	0.365673	0.0195731	5.96416	3.91728	0.000112661	0.00490467
PKMYT1	ENSG00000127564	0.390593	0.0605254	5.66972	3.91795	0.000112365	0.00490436
CDC20	ENSG00000117399	0.387335	0.0620092	5.66002	3.91958	0.000111647	0.00488423
NUP133	ENSG00000069248	0.363359	0.0143132	6.19642	3.92307	0.000110126	0.00488285
USP31	ENSG00000103404	0.323983	0.0222661	5.94818	3.92155	0.000110786	0.00488285
CENPU	ENSG00000151725	0.350391	0.0337504	5.93896	3.92834	0.000107864	0.004845
ITPK1	ENSG00000100605	0.279706	0.025923	6.10614	3.92814	0.00010795	0.004845
MRPS35	ENSG00000061794	0.389977	0.0175971	6.09614	3.932	0.000106318	0.00480842
PDHA1	ENSG00000131828	0.372112	0.0109134	6.20713	3.93551	0.000104859	0.00477385
FLAD1	ENSG00000160688	0.382687	0.0151121	6.18159	3.93922	0.000103333	0.00472701
MCM4	ENSG00000104738	0.370219	0.0319292	6.05388	3.94199	0.000102211	0.00471805
C1orf35	ENSG00000143793	0.310913	0.0204853	5.92544	3.94373	0.000101512	0.00471805
NR1I3	ENSG00000143257	0.309469	0.146076	4.67026	3.94092	0.000102645	0.00471805
NTAN1	ENSG00000157045	0.273452	0.0282839	6.0851	3.94489	0.000101046	0.00471299
AC002467.7	ENSG00000241764	0.291087	0.0398004	5.45396	3.94717	0.000100139	0.00470531
C15orf41	ENSG00000186073	0.354317	0.03979	5.67372	3.95553	9.68816e-05	0.00459317
FAM86FP	ENSG00000164845	0.270511	0.0767857	5.06256	3.96502	9.33039e-05	0.00450653
TACO1	ENSG00000136463	0.324305	0.0154486	5.93632	3.9702	9.14077e-05	0.00444882
NA	ENSG00000287261	0.296033	0.0590403	4.97049	3.97467	8.97971e-05	0.0043929
RUSC1	ENSG00000160753	0.279242	0.026641	5.93324	3.97626	8.9232e-05	0.00437651
CCNB2	ENSG00000157456	0.412025	0.0685352	5.68612	3.97722	8.88911e-05	0.00437379
MYH15	ENSG00000144821	0.249252	0.0618004	5.84925	3.98452	8.63453e-05	0.00427904
NODAL	ENSG00000156574	0.262085	0.169615	4.57711	3.98773	8.52481e-05	0.00425793
EFNA3	ENSG00000143590	0.249939	0.0582467	5.25841	4.0054	7.94413e-05	0.00402261
CHCHD3	ENSG00000106554	0.40175	0.0145253	6.11327	4.01302	7.70548e-05	0.00394181
ANKRD23	ENSG00000163126	0.279198	0.027598	5.79959	4.02139	7.45131e-05	0.00387839
FOXM1	ENSG00000111206	0.37077	0.0525135	5.81547	4.02647	7.30085e-05	0.00383799
MSH5	ENSG00000204410	0.355263	0.024991	6.00811	4.02873	7.2347e-05	0.00382934
SNRPE	ENSG00000182004	0.437794	0.0174972	6.24025	4.03615	7.02213e-05	0.00374317
CCNA2	ENSG00000145386	0.404896	0.0579315	5.66573	4.03685	7.00233e-05	0.0037431
NEK2	ENSG00000117650	0.385924	0.112804	5.43878	4.04304	6.8301e-05	0.00369252
PITPNC1	ENSG00000154217	0.255266	0.092334	5.69147	4.04559	6.76007e-05	0.00367555
NTPCR	ENSG00000135778	0.355712	0.0188493	5.99378	4.04648	6.736e-05	0.00367295
AP000704.5	ENSG00000224790	0.251499	0.0579018	5.35665	4.04781	6.69987e-05	0.00366375
TMEM183A	ENSG00000163444	0.368843	0.013858	6.25915	4.05103	6.61327e-05	0.0036373
RP11-313P13.3	ENSG00000229018	0.381776	0.0289903	5.50652	4.05406	6.53303e-05	0.00361012
THBS3	ENSG00000169231	0.28762	0.0291191	5.97428	4.06315	6.29733e-05	0.00351162
RP11-315I20.1	ENSG00000234222	0.308783	0.0529623	5.18652	4.06993	6.12681e-05	0.0034495
KIFC1	ENSG00000237649	0.420992	0.0555393	5.78728	4.08132	5.85029e-05	0.00336778
ESPL1	ENSG00000135476	0.39095	0.0599974	5.71171	4.08024	5.87591e-05	0.00336778
TSEN15	ENSG00000198860	0.353682	0.0199553	6.23254	4.07867	5.9136e-05	0.00336778
FANCE	ENSG00000112039	0.352101	0.0215814	5.93948	4.07804	5.92858e-05	0.00336778
NDC80	ENSG00000080986	0.393807	0.0569315	5.74906	4.08437	5.77822e-05	0.00334223
S100A10	ENSG00000197747	0.287722	0.0686887	5.99512	4.0866	5.72605e-05	0.00332216
CHML	ENSG00000203668	0.367888	0.0302149	6.14937	4.09044	5.6374e-05	0.00328073
KIF11	ENSG00000138160	0.387639	0.05053	5.86772	4.098	5.46672e-05	0.00325099
RPP40	ENSG00000124787	0.452327	0.0354689	5.79904	4.10625	5.28583e-05	0.00316319
PIGC	ENSG00000135845	0.353302	0.0157624	6.11098	4.10693	5.27113e-05	0.00316319
CCDC109B	ENSG00000005059	0.275263	0.0281574	6.06599	4.10831	5.24172e-05	0.00316319
RP5-1180C10.2	ENSG00000230124	0.409049	0.0139594	6.18247	4.1283	4.83031e-05	0.00295132
RACGAP1	ENSG00000161800	0.408493	0.0409199	5.89489	4.12891	4.81814e-05	0.00295132
PDZD11	ENSG00000120509	0.380415	0.0154282	6.01625	4.12828	4.8307e-05	0.00295132
HEATR6	ENSG00000068097	0.364248	0.0244996	5.90065	4.13262	4.74539e-05	0.00293197
URB2	ENSG00000135763	0.373761	0.0203275	6.03547	4.13479	4.70348e-05	0.00292529
FAM86A	ENSG00000118894	0.330526	0.0298472	5.95974	4.13717	4.65777e-05	0.00292529
NEK11	ENSG00000114670	0.283216	0.0687784	5.5587	4.13531	4.69342e-05	0.00292529
WEE1	ENSG00000166483	0.260459	0.0774868	5.79166	4.14369	4.53471e-05	0.00291047
UBE2T	ENSG00000077152	0.395599	0.0620757	5.69604	4.15227	4.3775e-05	0.00285901
DRP2	ENSG00000102385	0.383793	0.271685	4.33231	4.15063	4.40713e-05	0.00285901
OPN3	ENSG00000054277	0.300708	0.0430291	5.96238	4.14992	4.41998e-05	0.00285901
RBM34	ENSG00000188739	0.420996	0.0160627	6.13711	4.15745	4.28515e-05	0.00283147
MTMR11	ENSG00000014914	0.265274	0.0973601	5.31206	4.16768	4.10799e-05	0.00276237
POLE2	ENSG00000100479	0.382454	0.0854699	5.34242	4.18589	3.81013e-05	0.00261757
BIRC5	ENSG00000089685	0.412716	0.0678805	5.70455	4.18902	3.76106e-05	0.00260265
SRD5A1	ENSG00000145545	0.344154	0.0320324	5.81762	4.19064	3.73589e-05	0.00259467
PRR3	ENSG00000204576	0.38654	0.0154276	5.99675	4.19682	3.64133e-05	0.00253826
TIPRL	ENSG00000143155	0.375845	0.0168122	6.14993	4.20172	3.56788e-05	0.0025159
CDCA8	ENSG00000134690	0.393375	0.0651204	5.62641	4.21817	3.33185e-05	0.0023838
SCNM1	ENSG00000163156	0.348212	0.018476	6.01945	4.21816	3.33199e-05	0.0023838
CORO7	ENSG00000262246	0.285454	0.0332221	6.21701	4.21816	3.33206e-05	0.0023838
AC002310.12	ENSG00000235560	0.385867	0.0476985	5.47081	4.2227	3.26952e-05	0.00237477
TADA1	ENSG00000152382	0.336646	0.0188631	5.98113	4.22854	3.19088e-05	0.00234768
ARF5	ENSG00000004059	0.327379	0.0144392	6.22948	4.2442	2.98863e-05	0.00227086
CKS1B	ENSG00000173207	0.347247	0.0344757	5.99946	4.24599	2.96629e-05	0.00226701
PDCL3	ENSG00000115539	0.337413	0.0267144	5.96619	4.24938	2.92439e-05	0.00225611
NA	ENSG00000280033	0.32884	0.0666062	5.05972	4.26114	2.78358e-05	0.00218891
AURKB	ENSG00000178999	0.399708	0.0719848	5.54805	4.2657	2.73077e-05	0.00216527
PLK4	ENSG00000142731	0.374862	0.0577522	5.65921	4.26944	2.6882e-05	0.00214044
DEDD	ENSG00000158796	0.35214	0.0156099	6.12324	4.27054	2.67577e-05	0.00213949
TROAP	ENSG00000135451	0.420954	0.0682516	5.66371	4.29154	2.44907e-05	0.0019917
CENPF	ENSG00000117724	0.399012	0.0741623	5.83627	4.30947	2.27009e-05	0.00186675
KIF18B	ENSG00000186185	0.394792	0.0836919	5.57272	4.34154	1.98084e-05	0.00171343
MRPL9	ENSG00000143436	0.389078	0.0173636	6.18148	4.35178	1.89614e-05	0.00167053
CCDC150	ENSG00000144395	0.363428	0.110916	5.21294	4.35801	1.84633e-05	0.00165735
NA	ENSG00000285053	0.299075	0.0339504	5.67055	4.36912	1.76052e-05	0.00159833
MIIP	ENSG00000116691	0.300669	0.0182655	6.057	4.37635	1.70681e-05	0.00157911
GALNT10	ENSG00000164574	0.297228	0.0252385	6.21971	4.39766	1.5574e-05	0.00149067
NA	ENSG00000285304	0.217089	0.432029	4.3533	4.40012	1.54103e-05	0.00148862
STX6	ENSG00000135823	0.360924	0.0205575	6.01669	4.46751	1.15064e-05	0.00118599
RP11-85K15.2	ENSG00000258704	0.339787	0.0646238	5.11164	4.46486	1.16402e-05	0.00118599
TBRG4	ENSG00000136270	0.397472	0.0175919	6.18269	4.54859	8.05981e-06	0.000886579
PMVK	ENSG00000163344	0.358382	0.0237414	6.20358	4.55144	7.95892e-06	0.000880571
KIF14	ENSG00000118193	0.405452	0.0925976	5.51082	4.59586	6.53388e-06	0.000762821
SFN	ENSG00000175793	0.288882	0.146229	4.99847	4.63228	5.55174e-06	0.000672928
MRPL24	ENSG00000143314	0.366531	0.0216975	6.218	4.63607	5.45825e-06	0.000665836
COA6	ENSG00000168275	0.434866	0.030742	5.89255	4.63991	5.36491e-06	0.000658673
HRASLS2	ENSG00000133328	0.243157	0.264167	5.1509	4.64721	5.19175e-06	0.000645745
SMIM12	ENSG00000163866	0.344205	0.0147066	6.12022	4.66003	4.90056e-06	0.000621717
NA	ENSG00000284770	0.334894	0.0209367	5.99431	4.66449	4.80316e-06	0.000616899
ASPM	ENSG00000066279	0.391662	0.0694481	5.90444	4.6763	4.55358e-06	0.000597618
GSG2	ENSG00000177602	0.349006	0.090662	5.38763	4.70175	4.05798e-06	0.000547683
TARS2	ENSG00000143374	0.378804	0.020986	6.1259	4.72587	3.63652e-06	0.000506576
RP11-451M19.3	ENSG00000203876	0.360768	0.123671	4.60155	4.72524	3.64692e-06	0.000506576
CACYBP	ENSG00000116161	0.36673	0.0204165	6.24119	4.73673	3.4608e-06	0.000494144
TAGLN2	ENSG00000158710	0.302398	0.0470318	6.26037	4.78032	2.83433e-06	0.000424703
NUF2	ENSG00000143228	0.40565	0.0828366	5.62645	4.80798	2.49525e-06	0.000386054
KIF2C	ENSG00000142945	0.42768	0.0791924	5.55799	4.81679	2.39563e-06	0.000373679
CCT3	ENSG00000163468	0.436115	0.0214925	6.42434	4.87241	1.85022e-06	0.000311392
FAM72A	ENSG00000196550	0.34764	0.0712829	5.54222	4.87172	1.8562e-06	0.000311392
CRIP2	ENSG00000182809	0.246321	0.195901	4.76986	4.92591	1.44002e-06	0.000271725
FAM86EP	ENSG00000251669	0.363249	0.038532	5.67094	4.97992	1.11572e-06	0.000231845
EMP1	ENSG00000134531	0.27643	0.289506	4.86168	5.00428	9.93687e-07	0.000212565
GAR1	ENSG00000109534	0.433447	0.0211406	5.97682	5.0312	8.73905e-07	0.000193377
PSMD4	ENSG00000159352	0.402987	0.0201306	6.33163	5.09613	6.39666e-07	0.000150282
RP11-66N11.8	ENSG00000260081	0.337906	0.12063	4.93612	5.12495	5.56392e-07	0.000135745
NA	ENSG00000280206	0.394614	0.061859	5.28185	5.29407	2.42476e-07	7.96225e-05
NA	ENSG00000279259	0.293046	0.182354	4.55991	5.4658	1.02181e-07	3.96837e-05
PXMP2	ENSG00000176894	0.34675	0.0476252	5.67038	5.51122	8.10245e-08	3.62811e-05
GGA2	ENSG00000103365	-0.0724577	-0.0136092	6.42199	-3.90917	0.000116306	0.00496256
SH3BP5-AS1	ENSG00000224660	-0.0819898	-0.0157	6.24733	-3.62675	0.000341101	0.00986497
ARRB2	ENSG00000141480	-0.0889123	-0.0211711	5.97783	-3.6926	0.000266951	0.00859573
DNAJC3	ENSG00000102580	-0.109062	-0.0176206	6.42473	-3.80382	0.000175053	0.00645592
PCTP	ENSG00000141179	-0.109941	-0.0178151	6.01746	-3.6523	0.000310286	0.0093875
OSBPL2	ENSG00000130703	-0.113066	-0.0118521	6.24681	-4.24055	3.03466e-05	0.00228438
AK9	ENSG00000155085	-0.115921	-0.0215257	5.92723	-3.87916	0.000130792	0.00537576
OSTM1	ENSG00000081087	-0.116572	-0.0194822	6.25225	-3.82851	0.000159185	0.00608761
NA	ENSG00000275131	-0.117451	-0.0232403	6.09735	-3.65794	0.000303844	0.00925075
ALG9	ENSG00000086848	-0.119805	-0.0126173	6.29778	-3.86204	0.000139804	0.00561279
ASAP1	ENSG00000153317	-0.121272	-0.020342	6.1716	-4.03293	7.11358e-05	0.00378133
CRELD1	ENSG00000163703	-0.124974	-0.0196185	6.21592	-4.15897	4.25825e-05	0.0028235
SEC24A	ENSG00000113615	-0.125198	-0.0198704	6.41228	-4.14328	4.54235e-05	0.00291047
REEP5	ENSG00000129625	-0.127	-0.0169998	6.45338	-4.43207	1.3423e-05	0.00135153
SIX5	ENSG00000177045	-0.128517	-0.0207502	6.17481	-3.88788	0.000126412	0.00525246
RAB27A	ENSG00000069974	-0.128917	-0.021413	6.22798	-3.68436	0.000275318	0.00870315
CEP120	ENSG00000168944	-0.132703	-0.0134832	6.26881	-3.95601	9.66971e-05	0.00459317
P2RY8	ENSG00000182162	-0.132786	-0.021552	6.37347	-4.13477	4.70383e-05	0.00292529
SLC26A10	ENSG00000135502	-0.133	-0.154098	4.73146	-3.77038	0.000198939	0.00708125
APLP1	ENSG00000105290	-0.13486	-0.186361	4.77137	-4.12787	4.83873e-05	0.00295132
ZCCHC24	ENSG00000165424	-0.138591	-0.0306037	5.94773	-4.01327	7.69765e-05	0.00394181
KALP	ENSG00000241859	-0.139354	-0.410735	3.55392	-5.65181	3.91548e-08	2.1979e-05
BMP6	ENSG00000153162	-0.140296	-0.0219522	6.55102	-3.7702	0.000199079	0.00708125
UBL3	ENSG00000122042	-0.140369	-0.022637	6.19029	-4.1404	4.59634e-05	0.00291561
ASB2	ENSG00000100628	-0.141491	-0.138648	5.21228	-3.91677	0.000112887	0.00490467
PIPOX	ENSG00000179761	-0.142493	-0.0515678	5.15575	-3.62348	0.000345238	0.00993929
TAB2	ENSG00000055208	-0.143738	-0.0191215	6.30506	-3.7946	0.000181352	0.00659871
MTMR6	ENSG00000139505	-0.143751	-0.0221683	6.15034	-4.37941	1.68457e-05	0.00157144
CORO1B	ENSG00000172725	-0.1441	-0.0250301	6.12462	-3.8064	0.000173324	0.00642956
AC074212.5	ENSG00000259605	-0.144407	-0.0317959	5.91596	-3.66453	0.000296477	0.00912573
TMSB4Y	ENSG00000154620	-0.144783	-0.414752	3.65786	-5.47474	9.76342e-08	3.95314e-05
RP5-998N21.10	ENSG00000273213	-0.146166	-0.127299	4.52586	-3.73248	0.000229729	0.00779276
C3orf18	ENSG00000088543	-0.146277	-0.0254706	5.93142	-3.83763	0.000153672	0.00595595
XXbac-BPG248L24.10	ENSG00000229836	-0.14873	-0.16985	4.21849	-3.736	0.000226687	0.00775874
KIF13B	ENSG00000197892	-0.149122	-0.0196292	6.29035	-4.04306	6.8293e-05	0.00369252
HEMK1	ENSG00000114735	-0.149316	-0.0161649	6.29997	-3.85039	0.000146271	0.00575109
EFCAB4A	ENSG00000177685	-0.149484	-0.0276397	6.29925	-3.95508	9.70529e-05	0.00459317
TM9SF2	ENSG00000125304	-0.149879	-0.0194653	6.50448	-4.52485	8.95001e-06	0.000962253
AOAH	ENSG00000136250	-0.149888	-0.0661865	5.53012	-3.64159	0.000322862	0.00954047
HS2ST1	ENSG00000153936	-0.151936	-0.0248849	6.29181	-4.04174	6.86592e-05	0.00370137
PRKY	ENSG00000099725	-0.152284	-0.344049	4.35978	-4.84821	2.0709e-06	0.00033117
TBX21	ENSG00000073861	-0.152897	-0.152779	5.00005	-3.67986	0.000279992	0.00880702
CTD-2509G16.5	ENSG00000258760	-0.153311	-0.202865	4.15452	-3.88276	0.000128966	0.0053264
NLRP7	ENSG00000167634	-0.153745	-0.222046	4.07504	-3.8811	0.000129805	0.00534673
AC025165.8	ENSG00000224713	-0.153798	-0.147479	4.67043	-3.93351	0.000105687	0.00480008
NA	ENSG00000274978	-0.154498	-0.275339	3.73414	-4.06149	6.33972e-05	0.00351734
CAB39L	ENSG00000102547	-0.154923	-0.0315195	5.7326	-4.02347	7.38913e-05	0.0038737
LTBP3	ENSG00000168056	-0.155196	-0.028607	6.35203	-3.74831	0.000216354	0.0074995
BCL2L2	ENSG00000129473	-0.156063	-0.0217156	6.16585	-4.20161	3.56958e-05	0.0025159
NCOA7	ENSG00000111912	-0.156103	-0.0235811	6.26004	-3.6642	0.000296838	0.00912573
M1AP	ENSG00000159374	-0.157085	-0.159082	4.42341	-3.91152	0.00011524	0.00494933
PCBP4	ENSG00000090097	-0.158137	-0.027364	6.07191	-4.376	1.70939e-05	0.00157911
FUT4	ENSG00000196371	-0.158222	-0.0705792	5.65724	-3.99601	8.24782e-05	0.00415228
GPCPD1	ENSG00000125772	-0.159602	-0.0201047	6.34645	-3.94568	0.000100731	0.00470986
MPPED2	ENSG00000066382	-0.159969	-0.197872	4.92055	-5.46629	1.0193e-07	3.96837e-05
LDOC1L	ENSG00000188636	-0.160105	-0.123481	5.43999	-3.68187	0.00027789	0.00875537
AHSA2	ENSG00000173209	-0.160615	-0.0139504	6.46246	-3.89179	0.000124496	0.00521398
RP11-492E3.2	ENSG00000227619	-0.160621	-0.226457	4.63874	-3.82954	0.000158553	0.00608761
RYBP	ENSG00000163602	-0.160628	-0.0175019	6.3009	-3.74288	0.000220858	0.00762781
ELK3	ENSG00000111145	-0.160727	-0.019019	6.35391	-4.24622	2.96346e-05	0.00226701
ACAD11	ENSG00000240303	-0.162136	-0.0169614	6.275	-3.82675	0.000160268	0.00608761
CLN5	ENSG00000102805	-0.162197	-0.0177756	6.17755	-3.93186	0.000106376	0.00480842
COG3	ENSG00000136152	-0.163139	-0.0237382	6.23341	-4.57987	7.01601e-06	0.000804305
EIF1AY	ENSG00000198692	-0.163453	-0.289079	4.95621	-4.96424	1.20176e-06	0.000240732
SYK	ENSG00000165025	-0.164	-0.100221	5.75325	-3.92251	0.000110366	0.00488285
UBE2J1	ENSG00000198833	-0.164369	-0.0152632	6.73161	-3.83023	0.000158133	0.00608761
FTL	ENSG00000087086	-0.164412	-0.0181639	6.72341	-3.89872	0.000121168	0.00512407
COL6A2	ENSG00000142173	-0.16501	-0.171471	4.51223	-4.16163	4.21195e-05	0.00280256
TDRP	ENSG00000180190	-0.165015	-0.112994	4.78559	-3.94033	0.000102882	0.00471805
TMPRSS11E	ENSG00000087128	-0.165908	-0.182705	4.77414	-4.03961	6.92502e-05	0.0037122
NA	ENSG00000288049	-0.166358	-0.424471	3.78375	-5.62771	4.43959e-08	2.34682e-05
FNDC3A	ENSG00000102531	-0.167125	-0.0212037	6.49379	-4.3675	1.77282e-05	0.0015989
CHRDL1	ENSG00000101938	-0.168084	-0.232057	4.19993	-4.00528	7.94799e-05	0.00402261
CTB-131B5.5	ENSG00000254363	-0.169724	-0.0656877	5.23652	-3.73931	0.000223868	0.00768991
DDX3Y	ENSG00000067048	-0.169918	-0.195102	5.64619	-4.54575	8.16177e-06	0.000892635
RNGTT	ENSG00000111880	-0.170401	-0.0348112	6.27464	-3.68948	0.000270091	0.00863588
PRG3	ENSG00000156575	-0.170748	-0.217466	4.30757	-4.10033	5.41507e-05	0.00323037
RP11-1081L13.4	ENSG00000254966	-0.170862	-0.157297	4.49583	-3.81335	0.00016876	0.00633434
RP11-290F5.1	ENSG00000249096	-0.171018	-0.0448561	6.21349	-3.68929	0.000270279	0.00863588
KLHL6	ENSG00000172578	-0.171039	-0.0218018	6.50072	-4.20422	3.53102e-05	0.00250729
FZD3	ENSG00000104290	-0.171575	-0.0275393	6.1557	-3.86464	0.0001384	0.00557997
SPATS2	ENSG00000123352	-0.17173	-0.0134571	6.43409	-3.84367	0.000150124	0.00585422
USP9Y	ENSG00000114374	-0.171864	-0.297015	4.91573	-4.32448	2.13002e-05	0.00180957
RP11-1149M10.2	ENSG00000253214	-0.172019	-0.222439	4.36084	-4.34189	1.97784e-05	0.00171343
RPS4Y1	ENSG00000129824	-0.172568	-0.20955	5.45534	-5.06633	7.38419e-07	0.000165319
CHD3	ENSG00000170004	-0.173893	-0.0645131	5.74996	-3.78409	0.000188797	0.00681746
PTGER2	ENSG00000125384	-0.173992	-0.119507	5.08331	-3.80881	0.000171731	0.00640792
BCAS4	ENSG00000124243	-0.174289	-0.0531906	5.86166	-3.92048	0.000111253	0.00488423
NR1D2	ENSG00000174738	-0.174478	-0.0193964	6.31932	-3.92381	0.000109803	0.00488285
TMPRSS4-AS1	ENSG00000255274	-0.174481	-0.164617	4.64628	-3.75197	0.000213372	0.00743771
DPEP3	ENSG00000141096	-0.174604	-0.178695	4.43557	-4.24906	2.92832e-05	0.00225611
UTY	ENSG00000183878	-0.174704	-0.334488	4.76243	-5.39779	1.44241e-07	5.17906e-05
ANKRD20A11P	ENSG00000215559	-0.175637	-0.104308	5.56559	-3.94584	0.000100666	0.00470986
ZNF185	ENSG00000147394	-0.175639	-0.0665829	5.67226	-3.73421	0.000228229	0.00778226
VDR	ENSG00000111424	-0.175667	-0.0230085	6.25367	-4.0177	7.56216e-05	0.00389994
LINC00571	ENSG00000223685	-0.175818	-0.0462049	5.46882	-4.24019	3.03915e-05	0.00228438
NA	ENSG00000277496	-0.175928	-0.0385081	5.85792	-4.02044	7.47961e-05	0.00387839
RBM6	ENSG00000004534	-0.176165	-0.0150043	6.45279	-4.4082	1.48827e-05	0.00145101
DERL3	ENSG00000099958	-0.176682	-0.0254209	6.65447	-3.92303	0.000110144	0.00488285
KDM5D	ENSG00000012817	-0.177504	-0.210792	5.56947	-4.92286	1.46085e-06	0.000272507
LPIN3	ENSG00000132793	-0.177787	-0.0903497	5.66507	-3.92143	0.000110839	0.00488285
ATG13	ENSG00000175224	-0.17797	-0.0127141	6.37758	-3.95389	9.75114e-05	0.00459317
ENTPD4	ENSG00000197217	-0.17853	-0.0245735	6.44145	-4.53807	8.44305e-06	0.000918122
PRKCA	ENSG00000154229	-0.178539	-0.051974	6.16808	-3.6333	0.000332938	0.00969199
AGPAT2	ENSG00000169692	-0.179916	-0.100475	5.64451	-4.4081	1.48891e-05	0.00145101
SLC25A6	ENSG00000169100	-0.180712	-0.0195256	6.60574	-3.62205	0.000347067	0.00997688
DBN1	ENSG00000113758	-0.180745	-0.057501	6.02834	-3.70196	0.000257729	0.00839825
C16orf74	ENSG00000154102	-0.180859	-0.101807	5.61161	-3.69123	0.000268325	0.00861084
RP11-424G14.1	ENSG00000260197	-0.181759	-0.442786	3.89771	-6.83675	5.09231e-11	1.20669e-07
HOXA-AS2	ENSG00000253552	-0.18215	-0.170827	4.1639	-3.88263	0.000129032	0.0053264
C1R	ENSG00000159403	-0.182262	-0.0618904	5.99526	-3.82156	0.000163509	0.00616153
BCORP1	ENSG00000215580	-0.182833	-0.421938	3.88706	-6.49698	3.74765e-10	4.75452e-07
ERVK3-1	ENSG00000142396	-0.183443	-0.0129457	6.25225	-3.64515	0.000318626	0.00949249
ZDHHC20	ENSG00000180776	-0.183471	-0.0170466	6.21	-3.73336	0.000228967	0.00778226
TXLNG2P	ENSG00000131002	-0.183473	-0.19912	5.61985	-4.70488	4.00072e-06	0.000543812
NA	ENSG00000281179	-0.184027	-0.163539	5.20812	-4.60777	6.19562e-06	0.000727794
PPFIBP2	ENSG00000166387	-0.184032	-0.020287	6.19286	-4.01788	7.55696e-05	0.00389994
PPAPDC1B	ENSG00000147535	-0.184299	-0.0179087	6.49474	-3.6891	0.000270467	0.00863588
ZFY	ENSG00000067646	-0.184528	-0.41708	4.48516	-8.54644	8.41379e-16	1.60114e-11
USPL1	ENSG00000132952	-0.18466	-0.0238869	6.14483	-3.75194	0.000213399	0.00743771
MARCH8	ENSG00000165406	-0.184723	-0.0156307	6.3937	-4.40723	1.49447e-05	0.00145101
RP11-566E18.3	ENSG00000260804	-0.185109	-0.0379429	5.60962	-3.70506	0.00025475	0.00834536
GIMAP8	ENSG00000171115	-0.185541	-0.0628768	5.63204	-3.64316	0.000320985	0.0095294
LRCH1	ENSG00000136141	-0.18624	-0.0253583	5.98176	-3.72385	0.000237339	0.00799391
PDCD1LG2	ENSG00000197646	-0.186846	-0.0533441	5.61309	-3.70057	0.000259079	0.00841345
MIR1255B1	ENSG00000223770	-0.187744	-0.295059	4.01503	-5.55817	6.36492e-08	3.07779e-05
ITM2B	ENSG00000136156	-0.188101	-0.025823	6.54904	-4.20866	3.4665e-05	0.00247069
COG6	ENSG00000133103	-0.188412	-0.0243802	6.09906	-4.91375	1.52473e-06	0.000274877
NA	ENSG00000277610	-0.188697	-0.128694	5.06601	-3.95958	9.534e-05	0.00457211
SNX18P13	ENSG00000230965	-0.1889	-0.239238	4.57339	-4.87058	1.86608e-06	0.000311392
RP11-576C2.1	ENSG00000267793	-0.189457	-0.429665	3.52773	-5.97163	7.12246e-09	5.64751e-06
DENND5B	ENSG00000170456	-0.189542	-0.0174325	6.41762	-4.0909	5.62696e-05	0.00328073
ABI3BP	ENSG00000154175	-0.190057	-0.0968772	5.57297	-4.46459	1.16542e-05	0.00118599
RAB8B	ENSG00000166128	-0.190176	-0.0456202	6.17148	-3.80732	0.000172714	0.00641942
BET1L	ENSG00000177951	-0.192797	-0.0121581	6.39172	-3.70981	0.000250232	0.00826519
TIAM1	ENSG00000156299	-0.19344	-0.095753	5.8878	-4.15602	4.31046e-05	0.00283834
GPR180	ENSG00000152749	-0.193658	-0.0344754	6.01406	-3.64799	0.000315282	0.00946345
RP5-1022P6.3	ENSG00000233578	-0.193801	-0.0791986	4.91853	-3.91464	0.000113835	0.00491219
MPEG1	ENSG00000197629	-0.194175	-0.0879507	5.88185	-4.30888	2.2758e-05	0.00186675
MBNL2	ENSG00000139793	-0.194223	-0.0292612	6.26144	-4.87798	1.80277e-06	0.000310126
PRG2	ENSG00000186652	-0.194825	-0.178147	4.94772	-3.89696	0.000122007	0.00514812
C15orf38	ENSG00000242498	-0.196302	-0.128747	4.91576	-4.01527	7.63623e-05	0.0039275
NA	ENSG00000286009	-0.196786	-0.442347	3.35248	-6.12932	2.99791e-09	2.71668e-06
SEPP1	ENSG00000250722	-0.197837	-0.0454686	6.28101	-3.87664	0.000132084	0.0053939
MOXD1	ENSG00000079931	-0.198384	-0.0676376	6.22507	-4.00736	7.88207e-05	0.00401058
FBXW7	ENSG00000109670	-0.198568	-0.0185806	6.54293	-3.86724	0.000137006	0.00554731
N4BP2L2	ENSG00000244754	-0.198583	-0.0196617	6.34528	-4.31441	2.22305e-05	0.00186294
NA	ENSG00000279805	-0.199594	-0.223431	4.33768	-4.6951	4.18225e-06	0.000556561
RORA	ENSG00000069667	-0.199967	-0.0600937	6.10024	-4.43053	1.35132e-05	0.00135345
SEC62	ENSG00000008952	-0.200234	-0.0180818	6.54679	-4.60793	6.19114e-06	0.000727794
MADD	ENSG00000110514	-0.201063	-0.012886	6.29656	-3.98509	8.61505e-05	0.00427904
RP3-518E13.2	ENSG00000260990	-0.202174	-0.26974	4.07978	-5.02448	9.02417e-07	0.000197391
AIM1	ENSG00000112297	-0.202192	-0.0757495	5.32576	-4.19929	3.60412e-05	0.00252156
MYO1G	ENSG00000136286	-0.202608	-0.07238	5.70432	-4.27741	2.59947e-05	0.00208726
NLK	ENSG00000087095	-0.20295	-0.0188524	6.21889	-3.64757	0.000315782	0.00946351
ADAP2	ENSG00000184060	-0.203	-0.069442	5.73206	-4.38327	1.65688e-05	0.00155933
RAB5A	ENSG00000144566	-0.203309	-0.0106308	6.25405	-3.70513	0.000254676	0.00834536
GPR15	ENSG00000154165	-0.203438	-0.21579	4.28708	-4.31679	2.2007e-05	0.0018613
BASP1	ENSG00000176788	-0.204179	-0.120343	5.84058	-4.56899	7.3632e-06	0.000834058
TTTY13	ENSG00000184991	-0.204914	-0.450333	3.31048	-6.70721	1.09895e-10	1.90119e-07
LAG3	ENSG00000089692	-0.205928	-0.129376	5.42801	-4.14216	4.56333e-05	0.0029141
NDUFA4L2	ENSG00000185633	-0.206039	-0.0612388	5.70163	-4.31392	2.22763e-05	0.00186294
PAG1	ENSG00000076641	-0.206121	-0.119868	5.69121	-4.68122	4.45341e-06	0.000588531
NINJ2	ENSG00000171840	-0.20664	-0.050013	5.44494	-4.2202	3.30379e-05	0.0023838
RP11-23J18.1	ENSG00000258352	-0.206649	-0.134914	4.82091	-3.98171	8.73163e-05	0.00431592
KIAA0922	ENSG00000121210	-0.207323	-0.0950124	5.60666	-4.16228	4.20055e-05	0.00280256
ARAP1	ENSG00000186635	-0.207604	-0.0161361	6.37975	-3.77709	0.000193911	0.00698888
PDS5B	ENSG00000083642	-0.207656	-0.0179908	6.12159	-3.70305	0.00025668	0.00837842
GNG11	ENSG00000127920	-0.207806	-0.141485	5.25781	-3.87038	0.00013534	0.00550326
NDFIP2	ENSG00000102471	-0.209127	-0.022791	6.14609	-4.06804	6.1739e-05	0.00345557
PLEKHG5	ENSG00000171680	-0.209284	-0.0648436	5.49613	-4.311	2.25544e-05	0.00186613
OSBP	ENSG00000110048	-0.209875	-0.0107849	6.35387	-3.89134	0.000124717	0.00521398
GPR65	ENSG00000140030	-0.2103	-0.149471	5.02249	-4.05361	6.54488e-05	0.00361012
ZC3H12D	ENSG00000178199	-0.210724	-0.0874444	5.62678	-4.14083	4.58828e-05	0.00291561
TCF7L2	ENSG00000148737	-0.210739	-0.0432414	5.65946	-4.32586	2.11756e-05	0.00180705
HPS3	ENSG00000163755	-0.210781	-0.0155046	6.16317	-4.3389	2.00323e-05	0.00172495
DLG4	ENSG00000132535	-0.210906	-0.0476589	5.82747	-3.64177	0.000322652	0.00954047
ADPRHL1	ENSG00000153531	-0.210913	-0.0619552	5.27802	-4.15171	4.38763e-05	0.00285901
FGF17	ENSG00000158815	-0.211222	-0.18285	4.35369	-4.55596	7.80101e-06	0.000868437
RAD17	ENSG00000152942	-0.211789	-0.0140889	6.35891	-3.63068	0.00033618	0.00973746
SETDB2	ENSG00000136169	-0.211836	-0.0241669	6.16605	-4.09272	5.5854e-05	0.00328073
USP8	ENSG00000138592	-0.212199	-0.0119257	6.27512	-3.71259	0.000247633	0.00820984
PROSER1	ENSG00000120685	-0.212205	-0.0182035	6.2458	-3.94197	0.000102218	0.00471805
PLCG2	ENSG00000197943	-0.212479	-0.0254708	6.47745	-4.9256	1.44216e-06	0.000271725
CCL25	ENSG00000131142	-0.212531	-0.211152	4.17902	-4.12205	4.9555e-05	0.00301288
LPAR5	ENSG00000184574	-0.212828	-0.203496	4.45727	-4.87725	1.80893e-06	0.000310126
SUPT20H	ENSG00000102710	-0.21291	-0.0209769	6.18396	-4.74715	3.29993e-06	0.000479371
AC104024.1	ENSG00000230709	-0.213461	-0.0838007	5.59101	-4.42757	1.36871e-05	0.00135659
NA	ENSG00000283125	-0.21348	-0.134853	4.78257	-3.96103	9.47928e-05	0.00456685
RP11-640N11.2	ENSG00000250493	-0.21362	-0.171848	4.62106	-4.06262	6.31095e-05	0.00351162
IL2RB	ENSG00000100385	-0.213691	-0.122453	4.86038	-3.80792	0.000172317	0.00641722
STX16-NPEPL1	ENSG00000254995	-0.213929	-0.0426026	5.79723	-4.38767	1.62582e-05	0.00153927
MTIF3	ENSG00000122033	-0.214321	-0.0206101	6.16059	-4.14926	4.432e-05	0.00285901
CASC4P1	ENSG00000238132	-0.214857	-0.0773258	5.41269	-3.64367	0.000320382	0.00952637
RP11-295P22.2	ENSG00000271375	-0.21487	-0.319803	4.04119	-5.22272	3.45088e-07	9.24934e-05
MRPS31	ENSG00000102738	-0.214985	-0.0254087	6.16864	-4.00963	7.81082e-05	0.00398499
FAM194B	ENSG00000165837	-0.215104	-0.0649161	4.95244	-3.67796	0.000281986	0.00884052
ANKHD1	ENSG00000131503	-0.215439	-0.0120986	6.45664	-3.92361	0.000109892	0.00488285
CST7	ENSG00000077984	-0.215524	-0.172525	4.40567	-4.20064	3.58404e-05	0.00251676
SP140	ENSG00000079263	-0.215572	-0.0214926	6.25955	-3.95883	9.56228e-05	0.00457211
TTC9	ENSG00000133985	-0.216319	-0.204384	5.21534	-5.31271	2.20988e-07	7.50964e-05
OSBPL10	ENSG00000144645	-0.217153	-0.0545909	6.22055	-4.29965	2.36647e-05	0.00193278
CP	ENSG00000047457	-0.218068	-0.124128	4.7631	-4.67319	4.61806e-06	0.000597896
B3GNT7	ENSG00000156966	-0.2182	-0.124516	4.77593	-4.04097	6.88719e-05	0.00370235
TPT1	ENSG00000133112	-0.2185	-0.0224113	6.81765	-4.25445	2.86294e-05	0.00222374
CTD-2575K13.6	ENSG00000268041	-0.21853	-0.118333	5.46779	-4.93674	1.36844e-06	0.000263045
FNDC3B	ENSG00000075420	-0.219226	-0.018571	6.50746	-4.35192	1.89498e-05	0.00167053
ANKRD36BP2	ENSG00000230006	-0.219722	-0.0384381	6.5054	-3.69637	0.0002632	0.00853271
OXER1	ENSG00000162881	-0.220336	-0.161071	4.46693	-3.89124	0.000124767	0.00521398
DENND3	ENSG00000105339	-0.221229	-0.0440104	6.42933	-4.17438	3.99589e-05	0.00270612
CECR1	ENSG00000093072	-0.22144	-0.0353542	6.57052	-4.96594	1.19211e-06	0.000240732
NA	ENSG00000287979	-0.221711	-0.0751298	5.83128	-4.07089	6.10318e-05	0.0034464
MICU2	ENSG00000165487	-0.221712	-0.0193186	6.1091	-4.35378	1.88002e-05	0.00167053
PALM2-AKAP2	ENSG00000157654	-0.222278	-0.019431	6.53678	-3.66448	0.000296528	0.00912573
WNT1	ENSG00000125084	-0.22244	-0.23546	4.44524	-5.08878	6.62742e-07	0.000153805
PARP4	ENSG00000102699	-0.222825	-0.0191211	6.2473	-4.36902	1.7613e-05	0.00159833
RBM26	ENSG00000139746	-0.223935	-0.0155984	6.35323	-3.84522	0.00014923	0.00584893
KCNJ5	ENSG00000120457	-0.224608	-0.108364	5.13329	-4.48674	1.05798e-05	0.00110749
RGCC	ENSG00000102760	-0.224912	-0.0611116	6.04573	-4.67317	4.61853e-06	0.000597896
CD81	ENSG00000110651	-0.225641	-0.0776599	5.73394	-3.80027	0.000177454	0.00651422
CPQ	ENSG00000104324	-0.225746	-0.0581922	6.12789	-4.27958	2.57582e-05	0.00207703
PTGR1	ENSG00000106853	-0.226084	-0.192294	4.31114	-4.39669	1.56396e-05	0.00149067
GLCCI1	ENSG00000106415	-0.226803	-0.0282325	6.58109	-4.55589	7.80361e-06	0.000868437
POLR1D	ENSG00000186184	-0.226992	-0.0183283	6.30124	-3.63999	0.00032479	0.00958255
NA	ENSG00000285509	-0.227089	-0.0609752	5.2695	-3.79997	0.00017766	0.00651422
MDK	ENSG00000110492	-0.227684	-0.0675362	6.12566	-4.07117	6.09609e-05	0.0034464
TECTA	ENSG00000109927	-0.228049	-0.0371148	5.95033	-4.1821	3.87037e-05	0.00264588
TPTE2P1	ENSG00000253771	-0.228322	-0.104999	5.13845	-3.8861	0.000127295	0.00527763
PREX1	ENSG00000124126	-0.228385	-0.0855359	5.77434	-3.96508	9.32828e-05	0.00450653
USP12	ENSG00000152484	-0.228448	-0.0444862	6.10072	-4.62575	5.71674e-06	0.000686808
FEZ1	ENSG00000149557	-0.228874	-0.105781	5.04946	-3.85902	0.000141453	0.00563752
KCNMA1	ENSG00000156113	-0.229722	-0.111636	5.35413	-3.859	0.000141464	0.00563752
BCAR3	ENSG00000137936	-0.230071	-0.0456382	6.01691	-3.93577	0.000104752	0.00477385
SAP18	ENSG00000150459	-0.230119	-0.0154237	6.23567	-3.68794	0.000271646	0.00865899
RNF6	ENSG00000127870	-0.230557	-0.0233902	6.14434	-4.47794	1.09947e-05	0.00114333
APOL3	ENSG00000128284	-0.230742	-0.0777439	5.96331	-3.79203	0.000183147	0.00665132
RP4-610C12.4	ENSG00000205611	-0.230857	-0.127281	5.28319	-4.59093	6.67888e-06	0.000774995
RNASE3	ENSG00000169397	-0.232573	-0.203357	4.37651	-5.11554	5.82345e-07	0.000140279
SLC46A3	ENSG00000139508	-0.233368	-0.0654341	5.95888	-4.23942	3.04904e-05	0.00228438
TBCEL	ENSG00000154114	-0.233775	-0.0387021	6.36959	-4.45764	1.20123e-05	0.00121592
HOXA1	ENSG00000105991	-0.233808	-0.17704	4.5998	-5.2069	3.7299e-07	9.72329e-05
NA	ENSG00000275063	-0.234098	-0.147166	5.59275	-4.86172	1.94476e-06	0.000319041
KLF12	ENSG00000118922	-0.234454	-0.0682669	5.93197	-3.95944	9.5392e-05	0.00457211
CTD-2619J13.9	ENSG00000268049	-0.234637	-0.220509	4.19375	-5.65847	3.78168e-08	2.1979e-05
PCED1B	ENSG00000179715	-0.234787	-0.0673118	5.96165	-3.91107	0.000115442	0.00494933
ERCC1	ENSG00000012061	-0.234829	-0.0166121	6.27694	-3.95443	9.73064e-05	0.00459317
GTF3A	ENSG00000122034	-0.235188	-0.0201199	6.3358	-4.07848	5.91804e-05	0.00336778
IL17RC	ENSG00000163702	-0.235188	-0.0440488	5.85681	-4.8953	1.66255e-06	0.000292948
POU2AF1	ENSG00000110777	-0.23555	-0.0168315	6.63376	-4.46574	1.15959e-05	0.00118599
NA	ENSG00000279348	-0.235708	-0.0523206	5.36993	-3.9703	9.13702e-05	0.00444882
USH2A	ENSG00000042781	-0.236524	-0.138195	5.42686	-5.26915	2.744e-07	8.65694e-05
WNT10B	ENSG00000169884	-0.236794	-0.112293	5.4346	-4.15464	4.33498e-05	0.00284464
SLC22A17	ENSG00000092096	-0.237079	-0.106682	5.74097	-3.64949	0.000313531	0.00942575
PLCB4	ENSG00000101333	-0.238156	-0.127145	5.42475	-5.50005	8.57934e-08	3.62811e-05
XPO4	ENSG00000132953	-0.238286	-0.0175932	6.18115	-3.82676	0.000160265	0.00608761
AMIGO2	ENSG00000139211	-0.238314	-0.0855063	5.78022	-4.52765	8.84023e-06	0.00095585
PIP5K1B	ENSG00000107242	-0.239249	-0.0313192	6.32198	-5.17758	4.30601e-07	0.000110734
CTTNBP2NL	ENSG00000143079	-0.240015	-0.226211	4.31605	-5.2305	3.32116e-07	9.09282e-05
TRABD2A	ENSG00000186854	-0.241279	-0.110714	5.77467	-5.55502	6.46934e-08	3.07779e-05
ZNF709	ENSG00000242852	-0.242102	-0.049631	5.68156	-3.77126	0.000198272	0.00707901
TGFBI	ENSG00000120708	-0.242747	-0.0990979	5.59357	-4.36869	1.76379e-05	0.00159833
RP11-23P13.6	ENSG00000174171	-0.243468	-0.124268	5.00555	-3.99222	8.37344e-05	0.0042044
PTGS1	ENSG00000095303	-0.243957	-0.107546	5.58877	-5.51792	7.82898e-08	3.62811e-05
CTD-2619J13.8	ENSG00000268230	-0.24486	-0.195841	4.73565	-5.25993	2.87214e-07	8.65694e-05
TMEM150B	ENSG00000180061	-0.244995	-0.166047	5.02503	-5.9359	8.64526e-09	6.10571e-06
KCNA5	ENSG00000130037	-0.244998	-0.310863	4.5332	-7.728	1.97806e-13	9.41064e-10
DDR1	ENSG00000204580	-0.245198	-0.074382	5.78539	-4.09633	5.50398e-05	0.00326295
ARHGAP25	ENSG00000163219	-0.245313	-0.0198121	6.23348	-4.42762	1.36844e-05	0.00135659
VWA8	ENSG00000102763	-0.245457	-0.0177647	6.14776	-3.93119	0.00010666	0.00480982
IQSEC2	ENSG00000124313	-0.245513	-0.0560307	5.85121	-3.84444	0.000149681	0.00584893
PDE6G	ENSG00000185527	-0.246238	-0.135191	4.77485	-3.63219	0.000334308	0.00971281
CDV3	ENSG00000091527	-0.246685	-0.0171661	6.63957	-4.00427	7.98023e-05	0.00402822
NPM2	ENSG00000158806	-0.247532	-0.205494	4.43852	-5.50586	8.3278e-08	3.62811e-05
PCMTD1	ENSG00000168300	-0.247636	-0.0191516	6.44935	-3.9579	9.59753e-05	0.00457747
CD4	ENSG00000010610	-0.247757	-0.0860483	5.76231	-4.22855	3.19068e-05	0.00234768
MRC2	ENSG00000011028	-0.24858	-0.112368	4.78522	-3.92141	0.000110845	0.00488285
AP001057.1	ENSG00000232124	-0.248688	-0.0730412	5.48032	-4.09171	5.60839e-05	0.00328073
SIDT1	ENSG00000072858	-0.249	-0.0313291	6.16791	-3.7947	0.000181281	0.00659871
MZT1	ENSG00000204899	-0.249019	-0.0221971	6.04273	-3.91995	0.000111484	0.00488423
OTOA	ENSG00000155719	-0.24908	-0.139544	4.73122	-3.71816	0.000242486	0.00809481
NA	ENSG00000273962	-0.249201	-0.402521	3.86146	-6.68177	1.27663e-10	2.02453e-07
CXCL2	ENSG00000081041	-0.249315	-0.173182	4.24545	-3.64985	0.000313114	0.00942575
PPBP	ENSG00000163736	-0.249939	-0.194365	4.48128	-4.22637	3.21989e-05	0.00234768
CD5L	ENSG00000073754	-0.250544	-0.0849039	5.89008	-4.38235	1.66339e-05	0.00155933
LNX2	ENSG00000139517	-0.251033	-0.0190394	5.88511	-3.84484	0.000149448	0.00584893
CLIC3	ENSG00000169583	-0.251939	-0.162664	4.4247	-3.98584	8.58923e-05	0.00427887
MMP19	ENSG00000123342	-0.252098	-0.105567	5.12289	-3.72182	0.000239169	0.00801351
MSR1	ENSG00000038945	-0.252307	-0.123127	5.3969	-4.96766	1.18246e-06	0.000240732
PLEKHG1	ENSG00000120278	-0.252507	-0.100637	5.10506	-3.74647	0.000217876	0.00753852
VPS36	ENSG00000136100	-0.25406	-0.0199536	6.25744	-4.0909	5.62692e-05	0.00328073
NA	ENSG00000279727	-0.255387	-0.120231	4.8094	-4.34842	1.92349e-05	0.00168682
NOTCH3	ENSG00000074181	-0.255671	-0.167897	4.62331	-5.13048	5.4165e-07	0.000133865
PAPD4	ENSG00000164329	-0.256523	-0.0114954	6.26576	-4.0909	5.627e-05	0.00328073
SCARF1	ENSG00000074660	-0.25659	-0.1038	5.16909	-4.75493	3.18448e-06	0.000469773
PDLIM2	ENSG00000120913	-0.256764	-0.0924977	5.64187	-5.28153	2.58058e-07	8.32346e-05
LINC00426	ENSG00000238121	-0.256795	-0.121853	5.41239	-5.81776	1.63097e-08	1.07025e-05
CRYL1	ENSG00000165475	-0.257581	-0.04944	5.9871	-5.4144	1.32632e-07	4.94901e-05
RAB2B	ENSG00000129472	-0.259727	-0.0196578	6.1531	-4.1075	5.25894e-05	0.00316319
TLL2	ENSG00000095587	-0.260007	-0.0686458	5.45984	-3.67229	0.000288022	0.00895599
AZU1	ENSG00000172232	-0.261358	-0.0981431	4.92829	-3.81005	0.000170914	0.00640014
NUPL1	ENSG00000139496	-0.263126	-0.0159298	6.15831	-3.87748	0.000131652	0.0053878
MTMR9LP	ENSG00000220785	-0.263525	-0.091496	5.63017	-4.28564	2.51082e-05	0.00203323
APH1B	ENSG00000138613	-0.263653	-0.0531119	6.07803	-4.8207	2.35277e-06	0.000370026
DHRS3	ENSG00000162496	-0.263892	-0.160982	4.5839	-4.18692	3.79392e-05	0.00261588
RPL21	ENSG00000122026	-0.264205	-0.0229934	6.61467	-4.07816	5.92582e-05	0.00336778
NA	ENSG00000278473	-0.264261	-0.263973	4.27694	-5.86843	1.24368e-08	8.45258e-06
MYCBP2	ENSG00000005810	-0.264989	-0.0221752	6.41966	-4.56135	7.61724e-06	0.000857729
TMSB4X	ENSG00000205542	-0.265329	-0.0770311	6.25633	-4.22813	3.19637e-05	0.00234768
KIAA0141	ENSG00000081791	-0.26566	-0.0137777	6.30401	-4.24367	2.99519e-05	0.00227086
NA	ENSG00000282639	-0.265749	-0.148847	5.33281	-4.23517	3.10366e-05	0.00231619
ARL11	ENSG00000152213	-0.26814	-0.0561608	5.56346	-4.10775	5.2537e-05	0.00316319
EIF4G3	ENSG00000075151	-0.268185	-0.0143553	6.33029	-3.65701	0.000304889	0.00925363
SORBS3	ENSG00000120896	-0.268572	-0.0691464	5.84366	-5.3274	2.05374e-07	7.10595e-05
P2RY6	ENSG00000171631	-0.269976	-0.153759	5.43991	-5.56546	6.13005e-08	3.06986e-05
NA	ENSG00000278263	-0.270732	-0.277975	4.37068	-6.42935	5.52889e-10	6.57592e-07
NID1	ENSG00000116962	-0.271248	-0.187679	4.37665	-4.94597	1.31016e-06	0.000257035
HAAO	ENSG00000162882	-0.271616	-0.132331	4.81577	-4.02079	7.46902e-05	0.00387839
NA	ENSG00000274576	-0.272648	-0.162634	5.48127	-5.7802	1.99178e-08	1.26345e-05
TRANK1	ENSG00000168016	-0.274723	-0.0404733	6.30254	-4.82979	2.2558e-06	0.000357732
UBE2L5P	ENSG00000236444	-0.276641	-0.141602	4.68019	-4.79564	2.64141e-06	0.000402128
HK3	ENSG00000160883	-0.277678	-0.076067	5.33034	-3.85382	0.000144338	0.00569865
CETP	ENSG00000087237	-0.27822	-0.0890982	5.28967	-4.18155	3.87913e-05	0.00264588
MRC1	ENSG00000260314	-0.279765	-0.109758	5.2117	-4.13285	4.74099e-05	0.00293197
AC104699.1	ENSG00000224220	-0.279981	-0.0943752	5.44071	-4.62491	5.73844e-06	0.000686808
LAMB2	ENSG00000172037	-0.280274	-0.129349	5.05065	-4.51785	9.22993e-06	0.000986772
MPO	ENSG00000005381	-0.280904	-0.110841	4.90473	-3.72104	0.000239872	0.00802244
NA	ENSG00000277856	-0.281031	-0.2283	4.65985	-5.24621	3.07364e-07	8.86233e-05
CA1	ENSG00000133742	-0.281569	-0.133738	4.95683	-3.94031	0.00010289	0.00471805
SCAPER	ENSG00000140386	-0.282062	-0.0210362	6.20139	-3.97706	8.89467e-05	0.00437379
ALDH2	ENSG00000111275	-0.282879	-0.0650031	6.07953	-5.14065	5.15543e-07	0.000129089
AFAP1L1	ENSG00000157510	-0.283253	-0.16301	4.24567	-3.65872	0.00030296	0.00925075
PCED1B-AS1	ENSG00000247774	-0.283696	-0.0843672	6.05485	-4.91086	1.54555e-06	0.000274877
ITGB2	ENSG00000160255	-0.283748	-0.0629149	5.66643	-3.63349	0.000332695	0.00969199
CXCL12	ENSG00000107562	-0.284133	-0.111635	5.81991	-4.95941	1.22953e-06	0.000243729
C1QB	ENSG00000173369	-0.284315	-0.0961819	5.86978	-4.25795	2.8212e-05	0.00220936
DMTN	ENSG00000158856	-0.284611	-0.115549	5.10567	-3.83224	0.000156908	0.00606901
ABLIM3	ENSG00000173210	-0.284652	-0.161368	4.50419	-4.34366	1.96301e-05	0.00171343
HLA-DPA1	ENSG00000231389	-0.284784	-0.074578	5.89431	-4.36988	1.7548e-05	0.00159833
C1orf162	ENSG00000143110	-0.284803	-0.0513628	5.54309	-4.22965	3.1761e-05	0.00234768
IL18	ENSG00000150782	-0.285089	-0.113197	5.06271	-3.77587	0.000194818	0.00700829
TNFRSF13C	ENSG00000159958	-0.285705	-0.0990953	5.93234	-5.22907	3.3447e-07	9.09282e-05
SASH1	ENSG00000111961	-0.287052	-0.111352	4.98043	-3.86148	0.000140109	0.00561321
PSTPIP2	ENSG00000152229	-0.287788	-0.102824	5.07102	-4.17061	4.05862e-05	0.00273885
RNASEH2B	ENSG00000136104	-0.290414	-0.0231169	6.22741	-4.02103	7.46199e-05	0.00387839
SLC7A8	ENSG00000092068	-0.291119	-0.122439	5.11565	-4.75212	3.22572e-06	0.000472195
NA	ENSG00000276409	-0.291731	-0.16737	4.12794	-4.33126	2.06944e-05	0.00177394
EGFL7	ENSG00000172889	-0.291787	-0.180031	4.87084	-6.41427	6.02762e-10	6.74739e-07
MT1F	ENSG00000198417	-0.292226	-0.178172	4.58416	-5.23899	3.18511e-07	9.04667e-05
CSF1R	ENSG00000182578	-0.294432	-0.0762565	5.57241	-4.13533	4.69303e-05	0.00292529
CD84	ENSG00000066294	-0.29445	-0.0704194	5.62853	-4.22697	3.21179e-05	0.00234768
HLA-DQA1	ENSG00000196735	-0.294526	-0.0931006	5.45762	-4.4917	1.03524e-05	0.00109448
SOBP	ENSG00000112320	-0.294546	-0.277102	4.32434	-6.93303	2.85668e-11	7.76609e-08
GIMAP1	ENSG00000213203	-0.294756	-0.0820073	5.21556	-4.71596	3.80419e-06	0.000521021
A1BG-AS1	ENSG00000268895	-0.295441	-0.167674	5.351	-5.36305	1.71791e-07	6.05405e-05
SCIMP	ENSG00000161929	-0.295703	-0.0934974	5.06902	-3.90813	0.000116783	0.00497178
GPR137B	ENSG00000077585	-0.295788	-0.101541	4.98078	-3.65789	0.000303896	0.00925075
NA	ENSG00000275601	-0.29608	-0.0626151	5.08449	-3.96542	9.31566e-05	0.00450653
LINC00877	ENSG00000241163	-0.296495	-0.074586	5.72153	-3.98904	8.48036e-05	0.00424687
NA	ENSG00000282600	-0.296726	-0.153058	5.26279	-4.85409	2.01507e-06	0.000324972
SLAMF8	ENSG00000158714	-0.297391	-0.212147	4.14595	-4.76593	3.02798e-06	0.000450176
ABCC3	ENSG00000108846	-0.297674	-0.154551	4.74967	-4.86879	1.88177e-06	0.000311392
SIGLEC11	ENSG00000161640	-0.298791	-0.142151	4.75463	-4.64043	5.35228e-06	0.000658673
NYNRIN	ENSG00000205978	-0.299161	-0.194815	4.67003	-5.26227	2.83903e-07	8.65694e-05
CXCR2P1	ENSG00000229754	-0.299213	-0.111084	5.25521	-3.70502	0.00025479	0.00834536
SUCNR1	ENSG00000198829	-0.299379	-0.140203	4.24755	-4.35286	1.88743e-05	0.00167053
HLA-DPB1	ENSG00000223865	-0.299908	-0.0766183	5.70811	-4.13875	4.62769e-05	0.00292529
IRF8	ENSG00000140968	-0.300229	-0.107806	5.297	-4.41247	1.46106e-05	0.00144062
RP11-65J3.1	ENSG00000233901	-0.30062	-0.174695	4.34955	-5.11106	5.95112e-07	0.000141562
NA	ENSG00000279611	-0.302225	-0.227002	4.35386	-7.29801	3.04146e-12	9.64651e-09
EBI3	ENSG00000105246	-0.302226	-0.146368	4.255	-3.89089	0.000124938	0.00521398
FCER1G	ENSG00000158869	-0.302527	-0.0885104	5.3682	-3.94272	0.000101917	0.00471805
RAB42	ENSG00000188060	-0.302659	-0.152375	5.1156	-5.48119	9.44707e-08	3.90821e-05
RP11-170L3.7	ENSG00000197476	-0.303032	-0.259012	4.2513	-8.37402	2.7293e-15	2.59693e-11
TNFRSF4	ENSG00000186827	-0.303254	-0.123528	5.31685	-4.98133	1.10824e-06	0.000231845
C1QC	ENSG00000159189	-0.303375	-0.105877	5.82662	-4.79634	2.63286e-06	0.000402128
SCN1B	ENSG00000105711	-0.304812	-0.0970516	5.33512	-5.41737	1.30658e-07	4.94901e-05
NA	ENSG00000281100	-0.30637	-0.0805233	5.27922	-5.23589	3.2342e-07	9.051e-05
MS4A7	ENSG00000166927	-0.306757	-0.0874719	5.63094	-3.87431	0.000133285	0.00543128
PTPRC	ENSG00000081237	-0.307849	-0.0901657	5.84215	-4.85897	1.96989e-06	0.000320402
HLA-DOA	ENSG00000204252	-0.308961	-0.103059	4.88397	-3.64682	0.000316659	0.00947255
WDFY4	ENSG00000128815	-0.311337	-0.13437	5.38258	-5.00419	9.94128e-07	0.000212565
NRP1	ENSG00000099250	-0.314581	-0.113368	5.18002	-3.84029	0.0001521	0.00591206
LILRB5	ENSG00000105609	-0.315156	-0.0968978	5.49303	-4.73876	3.42883e-06	0.000494144
LILRA1	ENSG00000104974	-0.316841	-0.122552	4.5781	-3.7038	0.000255953	0.00836906
ZNF385A	ENSG00000161642	-0.317117	-0.0925989	5.22709	-4.18021	3.90071e-05	0.00265109
GPR34	ENSG00000171659	-0.320333	-0.166854	4.44601	-4.48648	1.05918e-05	0.00110749
ZMYND15	ENSG00000141497	-0.320692	-0.116648	4.76658	-4.164	4.17095e-05	0.00279483
NA	ENSG00000282122	-0.321678	-0.165025	4.72945	-3.82879	0.000159009	0.00608761
SDC3	ENSG00000162512	-0.321801	-0.0865484	5.76972	-4.58853	6.75085e-06	0.000778598
TMEM26	ENSG00000196932	-0.322608	-0.15831	4.13098	-4.72636	3.62841e-06	0.000506576
ADORA3	ENSG00000121933	-0.322767	-0.136818	4.79641	-4.25601	2.84422e-05	0.00221826
HLA-DQB1	ENSG00000179344	-0.323113	-0.0914861	5.5213	-4.02825	7.24867e-05	0.00382934
GIMAP4	ENSG00000133574	-0.323831	-0.0988608	5.08336	-3.6829	0.000276823	0.00873624
ELANE	ENSG00000197561	-0.324354	-0.153784	4.22234	-4.62213	5.81029e-06	0.000691062
SLC4A1	ENSG00000004939	-0.32626	-0.10487	5.11742	-3.89017	0.000125287	0.00521708
GNA15	ENSG00000060558	-0.326588	-0.125506	4.50618	-3.79834	0.000178769	0.00654225
CD79A	ENSG00000105369	-0.327024	-0.122043	6.21724	-5.93553	8.66286e-09	6.10571e-06
RP11-733O18.1	ENSG00000236120	-0.32726	-0.156938	4.26421	-4.91876	1.48927e-06	0.000272507
TYROBP	ENSG00000011600	-0.327347	-0.085235	5.4589	-3.76525	0.000202863	0.00717561
CD19	ENSG00000177455	-0.328527	-0.19461	5.16787	-6.7374	9.19416e-11	1.74965e-07
A1BG	ENSG00000121410	-0.32869	-0.170085	5.45847	-6.05628	4.48515e-09	3.71098e-06
NA	ENSG00000275385	-0.328981	-0.146657	5.03711	-4.73554	3.47952e-06	0.000494144
ACSM5	ENSG00000183549	-0.329107	-0.159583	4.3781	-4.50963	9.5697e-06	0.00101738
CXCL16	ENSG00000161921	-0.329853	-0.0732299	5.69457	-5.29391	2.42675e-07	7.96225e-05
SIGLEC9	ENSG00000129450	-0.331186	-0.124045	4.51883	-3.73068	0.000231298	0.00783202
FABP3	ENSG00000121769	-0.331383	-0.110664	5.29068	-5.40454	1.39406e-07	5.10171e-05
SLCO2B1	ENSG00000137491	-0.333041	-0.113368	5.50902	-4.65485	5.01631e-06	0.000632188
C1QA	ENSG00000173372	-0.333363	-0.116076	5.79566	-5.25718	2.91142e-07	8.65694e-05
NA	ENSG00000276775	-0.333791	-0.164714	5.64365	-6.5017	3.64682e-10	4.75452e-07
AXL	ENSG00000167601	-0.334072	-0.0993192	5.34584	-4.06869	6.15757e-05	0.00345557
A2M	ENSG00000175899	-0.33411	-0.11177	5.72402	-5.58847	5.4428e-08	2.79936e-05
HCK	ENSG00000101336	-0.334276	-0.102026	5.35025	-3.84008	0.000152229	0.00591206
MS4A6A	ENSG00000110077	-0.337388	-0.0958551	5.54462	-4.31243	2.2418e-05	0.00186294
AC142381.1	ENSG00000223931	-0.337508	-0.232395	4.22488	-6.81767	5.70688e-11	1.20669e-07
CD163	ENSG00000177575	-0.340171	-0.118907	5.81186	-5.25044	3.01002e-07	8.81241e-05
NUPR1	ENSG00000176046	-0.340358	-0.160199	4.39016	-4.69564	4.17201e-06	0.000556561
SPIC	ENSG00000166211	-0.34136	-0.231827	3.96403	-6.20234	1.99729e-09	2.00045e-06
LRP1	ENSG00000123384	-0.341785	-0.0541045	6.17291	-4.56984	7.33554e-06	0.000834058
P2RY13	ENSG00000181631	-0.342011	-0.0968736	4.83303	-3.70867	0.00025131	0.00827409
TIMD4	ENSG00000145850	-0.34285	-0.126585	5.64004	-6.29279	1.20197e-09	1.27075e-06
LYVE1	ENSG00000133800	-0.343012	-0.145377	4.87476	-4.02772	7.26427e-05	0.00382934
FPR3	ENSG00000187474	-0.343983	-0.11877	4.93891	-4.26162	2.77802e-05	0.00218891
LTC4S	ENSG00000213316	-0.349026	-0.0986473	5.22902	-5.68988	3.20817e-08	1.96941e-05
RAB3IL1	ENSG00000167994	-0.350096	-0.116016	4.88564	-4.31315	2.23495e-05	0.00186294
APOE	ENSG00000130203	-0.350599	-0.116067	5.91307	-6.06993	4.16091e-09	3.59919e-06
FSCN1	ENSG00000075618	-0.356728	-0.0998508	5.3301	-5.08133	6.86982e-07	0.000157509
PPARG	ENSG00000132170	-0.35796	-0.155191	4.50443	-4.91234	1.53488e-06	0.000274877
ALDH1A1	ENSG00000165092	-0.360008	-0.101827	5.17939	-4.04999	6.64129e-05	0.00364218
FCGR3A	ENSG00000203747	-0.361355	-0.100677	5.7499	-5.15534	4.79972e-07	0.000121785
NA	ENSG00000280411	-0.361711	-0.111721	5.99479	-4.39629	1.56665e-05	0.00149067
FOLR2	ENSG00000165457	-0.362062	-0.108585	5.31766	-4.88192	1.76987e-06	0.000308996
APOC1	ENSG00000130208	-0.362153	-0.115257	5.34089	-4.65248	5.07009e-06	0.000634762
MRO	ENSG00000134042	-0.363975	-0.141411	4.59474	-5.21004	3.67291e-07	9.7077e-05
SIGLEC7	ENSG00000168995	-0.364048	-0.112478	4.64053	-3.75356	0.000212087	0.00743281
PLA2G7	ENSG00000146070	-0.364578	-0.132517	4.97486	-4.97895	1.12085e-06	0.000231845
KCNE3	ENSG00000175538	-0.366745	-0.157094	4.47919	-4.91958	1.48352e-06	0.000272507
RP11-384B12.2	ENSG00000235251	-0.367689	-0.192148	4.54584	-7.56851	5.51387e-13	2.09858e-09
HNMT	ENSG00000150540	-0.36866	-0.112192	5.07694	-4.66324	4.83016e-06	0.000616899
HS3ST2	ENSG00000122254	-0.368766	-0.173752	4.3936	-5.63431	4.28966e-08	2.33235e-05
GFRA2	ENSG00000168546	-0.37032	-0.132358	4.77985	-4.71588	3.80567e-06	0.000521021
GGTA1P	ENSG00000204136	-0.371133	-0.119409	5.20152	-5.2586	2.89103e-07	8.65694e-05
SIGLEC1	ENSG00000088827	-0.376444	-0.114956	5.35716	-4.79074	2.70169e-06	0.00040804
VCAM1	ENSG00000162692	-0.376622	-0.136065	5.74437	-5.94674	8.15276e-09	6.10571e-06
ITGAD	ENSG00000156886	-0.379169	-0.149382	5.01202	-5.50089	8.54259e-08	3.62811e-05
AIF1	ENSG00000204472	-0.37922	-0.0935151	5.44818	-3.71365	0.000246642	0.00819128
LST1	ENSG00000204482	-0.385922	-0.0830991	5.1599	-3.69556	0.000263997	0.00854398
HMOX1	ENSG00000100292	-0.388272	-0.0873293	6.03988	-5.65126	3.92689e-08	2.1979e-05
NA	ENSG00000277761	-0.38844	-0.280911	4.06089	-7.95197	4.58595e-14	2.90902e-10
FXYD6	ENSG00000137726	-0.405883	-0.146533	4.68393	-4.94012	1.34679e-06	0.000261524
PCSK2	ENSG00000125851	-0.412241	-0.180588	4.01345	-6.16466	2.46401e-09	2.3445e-06
NA	ENSG00000278196	-0.426715	-0.139925	5.90168	-6.56338	2.55119e-10	3.73454e-07
SELENBP1	ENSG00000143416	-0.429425	-0.109446	4.78868	-5.07205	7.18396e-07	0.000162751

## Sheet: Supp Table 8
Supplemental Table 8. Linear regression model adjusted by BM infiltration (adj. p≤0.01). Validation dataset.
hgnc_symbol	ensembl_gene_id	R	logFC	AveExpr	t	P.Value	adj.P.Val
C1orf35	ENSG00000143793	0.491193	0.229157	3.73054	3.01328	0.0037337	0.0999142
TYMP	ENSG00000025708	0.347276	0.463887	4.85611	3.01584	0.00370641	0.0993933
BRCC3	ENSG00000185515	0.387856	0.205284	4.72052	3.01694	0.00369468	0.0992746
MELK	ENSG00000165304	0.552323	0.568539	0.591229	3.01848	0.00367834	0.0990312
GTF2H2C	ENSG00000183474	0.371823	0.198708	4.88271	3.02083	0.00365359	0.0989527
INF2	ENSG00000203485	0.399637	0.422942	4.43601	3.02494	0.00361063	0.0981803
IRAK1	ENSG00000184216	0.373555	0.218363	8.3075	3.02698	0.00358949	0.0979974
DIAPH1	ENSG00000131504	0.371526	0.180927	7.27461	3.03058	0.00355256	0.0971844
HSPA1A	ENSG00000204389	0.301278	0.610147	4.28624	3.03519	0.00350568	0.0964721
LINC03124	ENSG00000287151	0.422596	0.428757	2.10457	3.03766	0.0034808	0.0964586
EGR3	ENSG00000179388	-0.59357	-1.27655	0.552455	-5.51393	7.17388e-07	0.000886691
NUP107	ENSG00000111581	0.364724	0.207304	4.67084	3.0367	0.00349041	0.0964586
NUP133	ENSG00000069248	0.380211	0.185002	5.18434	3.04132	0.00344418	0.0960057
NPEPPS	ENSG00000141279	0.365825	0.166114	6.20709	3.04669	0.00339115	0.0958403
BAIAP3	ENSG00000007516	0.333689	0.795706	-0.347108	3.04477	0.00341004	0.0958403
PLXNA1	ENSG00000114554	0.364315	0.301013	5.89925	3.04425	0.00341515	0.0958403
CIRBP	ENSG00000099622	-0.685734	-0.305048	7.45295	-5.28731	1.69466e-06	0.00135533
ABCC1	ENSG00000103222	-0.606257	-0.431586	5.64854	-5.21406	2.23199e-06	0.00162869
GNAI3	ENSG00000065135	0.419671	0.16379	5.86115	3.04405	0.0034171	0.0958403
FAIM	ENSG00000158234	0.343375	0.224036	4.4798	3.06168	0.00324722	0.0929458
GLCCI1	ENSG00000106415	-0.559005	-0.465394	8.79169	-5.07546	3.74531e-06	0.0023146
DESI2	ENSG00000121644	0.373843	0.174377	5.01003	3.06902	0.00317887	0.0913742
NDUFS2	ENSG00000158864	0.463052	0.150426	6.04547	3.07658	0.00310979	0.0899591
TUBG1	ENSG00000131462	0.44296	0.190017	5.25001	3.07761	0.0031005	0.0898814
NLN	ENSG00000123213	0.40145	0.305033	4.41021	3.08542	0.00303083	0.0888551
ATP2A3	ENSG00000074370	-0.524795	-0.544252	8.71119	-4.89652	7.25284e-06	0.00379268
DDX52	ENSG00000278053	0.454189	0.16815	5.07838	3.08434	0.00304039	0.0888551
SRGAP2B	ENSG00000196369	0.373565	0.340538	4.68022	3.08374	0.0030457	0.0888551
EIF4A3	ENSG00000141543	0.40217	0.189212	5.88063	3.08315	0.00305098	0.0888551
FLT3	ENSG00000122025	-0.468438	-1.62692	-0.358894	-4.79918	1.03518e-05	0.00431957
COA6	ENSG00000168275	0.516658	0.321272	3.24827	3.08953	0.00299481	0.0883243
NUDT5	ENSG00000165609	0.458507	0.211403	4.85822	3.09042	0.00298704	0.0882865
FGF2	ENSG00000138685	0.244946	0.900299	1.2197	3.09712	0.00292928	0.0877448
PES1	ENSG00000100029	0.496084	0.232485	6.09876	3.09408	0.00295537	0.0877448
DOCK8	ENSG00000107099	-0.528803	-0.289363	8.26632	-4.75761	1.20404e-05	0.00466731
IDH1	ENSG00000138413	0.373665	0.220331	4.58955	3.09362	0.00295934	0.0877448
CHAF1B	ENSG00000159259	0.436419	0.546233	1.65367	3.10026	0.00290254	0.0876954
ZNF267	ENSG00000185947	0.338785	0.243511	4.59035	3.10183	0.00288927	0.0876842
ASCC1	ENSG00000138303	0.374345	0.167697	4.72062	3.10574	0.0028564	0.0868806
WARS1	ENSG00000140105	0.451177	0.385584	8.27679	3.11085	0.00281409	0.0858254
KEAP1	ENSG00000079999	0.400693	0.173801	5.51741	3.11069	0.0028154	0.0858254
IL27RA	ENSG00000104998	0.390331	0.419432	4.65449	3.11434	0.00278549	0.0854886
EGR1	ENSG00000120738	-0.598855	-0.576667	9.8038	-4.66073	1.70873e-05	0.00540276
	ENSG00000284691	-0.611941	-0.385457	4.61406	-4.60593	2.08028e-05	0.00642806
NEK7	ENSG00000151414	0.505031	0.212915	5.40374	3.12228	0.00272146	0.0843886
ABCG1	ENSG00000160179	0.375064	0.976333	-0.818796	3.12176	0.00272556	0.0843886
PSMB4	ENSG00000159377	0.406637	0.185605	6.06782	3.12108	0.00273102	0.0843886
TRANK1	ENSG00000168016	-0.545498	-0.428882	6.96827	-4.55832	2.46599e-05	0.00698492
SANBR	ENSG00000162929	0.403913	0.545823	0.943873	3.12524	0.00269793	0.0839382
ACOT9	ENSG00000123130	0.339553	0.233045	4.04681	3.13197	0.00264518	0.0827166
CNIH4	ENSG00000143771	0.429936	0.307868	3.11461	3.1315	0.00264878	0.0827166
RPS6KA5	ENSG00000100784	0.328295	0.312107	4.03581	3.13134	0.00265006	0.0827166
PLEC	ENSG00000178209	0.383861	0.221736	9.72092	3.14298	0.00256092	0.0824044
APOBEC3B	ENSG00000179750	0.462049	0.611296	1.41508	3.1406	0.00257886	0.0824044
CD79A	ENSG00000105369	-0.446275	-1.27212	4.18135	-4.42153	4.0035e-05	0.00989058
RRBP1	ENSG00000125844	-0.49735	-0.403247	10.2616	-4.41659	4.07379e-05	0.00989058
PRKD2	ENSG00000105287	-0.505817	-0.338449	8.29445	-4.40455	4.2499e-05	0.00996236
DERL3	ENSG00000099958	-0.508346	-0.522127	7.92839	-4.40901	4.18384e-05	0.00996236
JUNB	ENSG00000171223	-0.537397	-0.3596	8.48184	-4.39715	4.36173e-05	0.0100512
KRT8P34	ENSG00000264663	0.450899	0.576886	0.240502	3.13897	0.00259125	0.0824044
TRMT1L	ENSG00000121486	0.43188	0.188469	4.91234	3.13856	0.00259437	0.0824044
CD109	ENSG00000156535	0.449768	0.931477	0.0678226	3.13832	0.00259625	0.0824044
TPR	ENSG00000047410	0.404712	0.145888	8.48971	3.13797	0.00259895	0.0824044
PALM2AKAP2	ENSG00000157654	-0.555986	-0.356787	8.92683	-4.3385	5.35558e-05	0.0113773
STK38L	ENSG00000211455	0.371948	0.228793	5.13192	3.13702	0.0026062	0.0824044
CCNH	ENSG00000134480	-0.58861	-0.293007	5.2591	-4.29861	6.15364e-05	0.0124873
LIN37	ENSG00000267796	0.371517	0.322096	3.04955	3.14634	0.00253567	0.0822792
PPP1R18	ENSG00000146112	0.382397	0.181671	6.74473	3.15009	0.00250781	0.0817654
PAIP2B	ENSG00000124374	-0.523951	-0.389892	6.41234	-4.27201	6.74852e-05	0.0125689
CACYBP	ENSG00000116161	0.453157	0.224789	6.05223	3.15484	0.00247294	0.0812127
SYVN1	ENSG00000162298	-0.544316	-0.266351	8.92056	-4.2815	6.53009e-05	0.0125689
SEPHS2	ENSG00000179918	0.393117	0.167579	5.13513	3.16624	0.00239106	0.0811168
ARNT	ENSG00000143437	0.420739	0.200716	5.56104	3.16496	0.00240016	0.0811168
KBTBD8	ENSG00000163376	0.486412	0.274984	5.11951	3.16304	0.00241382	0.0811168
LY86-AS1	ENSG00000216863	-0.585555	-0.969126	0.536341	-4.25808	7.08188e-05	0.0126704
UTP25	ENSG00000117597	0.475182	0.190023	5.50826	3.16155	0.00242444	0.0811168
ADRM1	ENSG00000130706	0.456681	0.148209	6.30694	3.16081	0.00242978	0.0811168
BFSP2	ENSG00000170819	-0.5263	-0.954455	0.0358006	-4.25002	7.28212e-05	0.0126933
BET1L	ENSG00000177951	-0.624551	-0.174174	6.06346	-4.23529	7.66213e-05	0.0131297
PPP1R12A	ENSG00000058272	0.417694	0.18069	7.11523	3.1601	0.00243486	0.0811168
MARCHF5	ENSG00000198060	0.543141	0.201731	3.83004	3.15825	0.00244822	0.0811168
P2RY2	ENSG00000175591	-0.65683	-0.852889	1.2779	-4.21777	8.13933e-05	0.0134954
NAA10	ENSG00000102030	0.402142	0.190517	5.39214	3.15784	0.00245117	0.0811168
SH2B3	ENSG00000111252	0.35164	0.319232	4.40693	3.15771	0.00245212	0.0811168
SIX5	ENSG00000177045	-0.588871	-0.282764	4.46834	-4.20613	8.47198e-05	0.0136657
FOSB	ENSG00000125740	-0.548067	-0.424474	10.6	-4.19584	8.77706e-05	0.0138759
RAP2B	ENSG00000181467	0.373133	0.27605	5.90925	3.17109	0.00235703	0.0803163
ZNF207	ENSG00000010244	0.415892	0.107795	6.9566	3.17751	0.00231265	0.079602
MCUB	ENSG00000005059	0.346647	0.276597	3.06479	3.18078	0.00229034	0.0794375
DYNC1LI1	ENSG00000144635	0.383598	0.183499	5.36662	3.18761	0.00224445	0.0783868
KIF21B	ENSG00000116852	0.464244	0.55537	5.91984	3.187	0.00224852	0.0783868
LDHA	ENSG00000134333	0.414283	0.249443	7.64674	3.19459	0.00219842	0.0778309
ZNF587	ENSG00000198466	-0.517054	-0.234554	5.96498	-4.14423	0.000104746	0.0151503
NOC2L	ENSG00000188976	0.496604	0.146737	6.1961	3.19343	0.00220599	0.0778309
ZNF281	ENSG00000162702	0.384977	0.189013	5.81378	3.19287	0.00220967	0.0778309
JPT2	ENSG00000206053	0.372635	0.22682	4.61548	3.19698	0.00218283	0.0774876
CHML	ENSG00000203668	0.464629	0.321177	5.41247	3.19977	0.0021648	0.0770487
FBXW7	ENSG00000109670	-0.573107	-0.290717	9.06185	-4.11047	0.000117523	0.0156651
SZRD1	ENSG00000055070	0.44381	0.149255	5.80622	3.20246	0.00214752	0.076699
NDST1	ENSG00000070614	-0.543258	-0.334755	5.43854	-4.11522	0.000115637	0.0156651
RCOR3	ENSG00000117625	0.388676	0.230241	5.13757	3.20218	0.00214933	0.076699
HSD17B4	ENSG00000133835	-0.50073	-0.224459	7.03035	-4.11897	0.00011417	0.0156651
FADS3	ENSG00000221968	0.309529	0.511208	2.71201	3.20579	0.00212639	0.0766512
RNFT2	ENSG00000135119	0.373253	0.501068	2.56029	3.21217	0.00208636	0.0754418
SLCO4A1-AS2	ENSG00000277496	-0.524428	-0.66155	1.6379	-4.08416	0.000128508	0.0166399
YPEL5	ENSG00000119801	-0.520453	-0.286726	7.888	-4.07061	0.000134549	0.0172578
GTF2IP1	ENSG00000277053	0.274582	1.06721	0.728004	3.22259	0.00202245	0.0742791
STRN	ENSG00000115808	0.372414	0.206753	5.20697	3.22186	0.00202689	0.0742791
ING5	ENSG00000168395	-0.564728	-0.253353	5.5719	-4.02967	0.000154502	0.0192717
MOB1A	ENSG00000114978	0.404494	0.153386	6.58599	3.2264	0.00199955	0.0736746
CD52	ENSG00000169442	0.368659	0.843306	-0.0534928	3.22755	0.00199269	0.073672
WNK1	ENSG00000060237	0.430539	0.151945	7.68595	3.23383	0.00195561	0.0730452
PDE4B	ENSG00000184588	-0.581532	-0.472465	7.35467	-4.00281	0.000169118	0.0201696
ABHD15	ENSG00000168792	0.355	0.336609	3.27367	3.23639	0.0019407	0.072889
DECR1	ENSG00000104325	0.429014	0.17289	5.16986	3.24103	0.00191391	0.0721575
DHX9	ENSG00000135829	0.478023	0.136966	7.60779	3.24068	0.00191592	0.0721575
SLC27A5	ENSG00000083807	0.337729	0.503308	1.94051	3.2454	0.00188902	0.0720519
NR4A3	ENSG00000119508	-0.474474	-0.835335	2.56111	-3.97823	0.000183643	0.0210759
SOD1	ENSG00000142168	0.511241	0.195869	6.84089	3.25213	0.00185125	0.0715126
KIT	ENSG00000157404	-0.611131	-0.835925	3.82581	-3.97192	0.000187569	0.0210759
ACSS1	ENSG00000154930	-0.477677	-0.246527	6.64111	-3.97242	0.00018725	0.0210759
FLAD1	ENSG00000160688	0.433465	0.195352	4.52158	3.25175	0.00185335	0.0715126
PIP5K1B	ENSG00000107242	-0.509014	-0.385522	5.61161	-3.95907	0.000195799	0.0212285
CEP350	ENSG00000135837	0.427434	0.148324	8.69213	3.25115	0.00185672	0.0715126
AIP	ENSG00000110711	-0.484129	-0.207444	5.39075	-3.95819	0.000196376	0.0212285
PDK4	ENSG00000004799	0.311074	0.846726	-0.2983	3.25747	0.00182178	0.0711752
UTS2R	ENSG00000181408	-0.568383	-0.500856	5.11881	-3.95514	0.000198383	0.0212379
TAP1	ENSG00000168394	0.391881	0.291454	7.46181	3.26677	0.00177157	0.0703728
RABGAP1L	ENSG00000152061	0.443257	0.176843	7.27778	3.2665	0.00177297	0.0703728
LIPA	ENSG00000107798	0.465735	0.26091	4.35783	3.26481	0.00178204	0.0703728
ZC3H6	ENSG00000188177	-0.503009	-0.27619	5.84822	-3.91324	0.000228083	0.0236719
FH	ENSG00000091483	0.46622	0.191323	5.2304	3.26412	0.00178572	0.0703728
SQLE	ENSG00000104549	0.326481	0.415062	3.97158	3.27407	0.00173302	0.069505
MTHFD2	ENSG00000065911	0.478371	0.279603	6.90518	3.27608	0.00172256	0.0692896
BTG2	ENSG00000159388	-0.471134	-0.364169	10.021	-3.8832	0.000251962	0.0251056
CHROMR	ENSG00000223960	0.410994	0.43156	2.82574	3.28394	0.00168218	0.0690371
RSPH4A	ENSG00000111834	-0.555759	-0.806637	0.737004	-3.8773	0.00025693	0.0251056
ETS1	ENSG00000134954	0.328683	0.673387	3.26886	3.28348	0.00168453	0.0690371
STARD8	ENSG00000130052	0.339618	0.68429	1.0239	3.28322	0.00168584	0.0690371
TTC13	ENSG00000143643	0.462917	0.245821	4.8578	3.28207	0.00169169	0.0690371
EHD3	ENSG00000013016	0.294584	1.03559	3.08261	3.28183	0.00169292	0.0690371
STX2	ENSG00000111450	0.368831	0.313487	3.81867	3.28068	0.00169883	0.0690371
SEPTIN3	ENSG00000100167	0.316642	0.929696	0.0721407	3.27926	0.00170613	0.0690371
CRELD1	ENSG00000163703	-0.48911	-0.226453	5.45837	-3.85204	0.000279262	0.0260778
MYL12A	ENSG00000101608	0.409073	0.197101	7.81606	3.29069	0.00164821	0.0683201
TRIB3	ENSG00000101255	0.462041	0.481292	3.38422	3.29496	0.00162709	0.067651
MCTP2	ENSG00000140563	-0.512103	-0.371495	7.15026	-3.84078	0.000289803	0.0266375
FLOT2	ENSG00000132589	0.391398	0.168569	6.43746	3.29916	0.00160652	0.0672404
MZB1	ENSG00000170476	-0.435668	-0.315344	9.249	-3.83636	0.00029405	0.0268316
MARCHF7	ENSG00000136536	0.412544	0.1426	6.74905	3.299	0.00160732	0.0672404
DCHS1	ENSG00000166341	-0.56003	-0.816763	1.50426	-3.818	0.000312315	0.0275729
ZNF791	ENSG00000173875	-0.483346	-0.240811	7.05379	-3.81897	0.000311325	0.0275729
SH3BGRL3	ENSG00000142669	0.41177	0.195994	5.5537	3.30707	0.00156848	0.0667766
SFT2D2	ENSG00000213064	0.418038	0.152645	6.22393	3.3064	0.00157168	0.0667766
TMX2	ENSG00000213593	-0.500333	-0.153638	6.17025	-3.80993	0.000320683	0.0281291
WHAMM	ENSG00000156232	-0.516423	-0.224524	5.40353	-3.80758	0.000323166	0.0281651
RB1	ENSG00000139687	-0.456746	-0.354614	6.28239	-3.80474	0.000326181	0.0282469
CCT3	ENSG00000163468	0.530146	0.23494	7.62448	3.30856	0.00156142	0.0667582
RABIF	ENSG00000183155	0.438714	0.231706	3.02134	3.31083	0.00155072	0.0666705
MAP1B	ENSG00000131711	0.426806	1.599	1.55568	3.31043	0.00155259	0.0666705
IL16	ENSG00000172349	-0.447196	-0.446135	6.87406	-3.77407	0.000360555	0.0302779
FRY	ENSG00000073910	0.286358	0.996345	-0.738677	3.31003	0.00155447	0.0666705
MOXD1	ENSG00000079931	-0.492493	-0.946337	4.48795	-3.76569	0.000370524	0.0309058
TMBIM1	ENSG00000135926	0.383402	0.247899	4.87309	3.31796	0.0015175	0.0662285
OXSR1	ENSG00000172939	0.457165	0.17008	5.3009	3.32171	0.00150034	0.0660149
HACD2	ENSG00000206527	0.425023	0.208895	5.42427	3.32337	0.00149277	0.0658951
TNIP2	ENSG00000168884	0.357169	0.24116	4.5594	3.32915	0.00146677	0.0651704
UGCG	ENSG00000148154	-0.631153	-0.226812	5.28243	-3.75272	0.0003865	0.0312789
RND3	ENSG00000115963	0.280704	1.05542	3.77913	3.33426	0.00144412	0.0644697
CDK17	ENSG00000059758	0.466209	0.179905	5.93587	3.33377	0.00144625	0.0644697
CARD19	ENSG00000165233	0.385445	0.283572	2.49166	3.34609	0.00139297	0.0625043
XPA	ENSG00000136936	-0.529206	-0.174052	5.08736	-3.73903	0.000404064	0.0319463
NBEAL1	ENSG00000144426	0.387404	0.18574	4.99909	3.34788	0.00138538	0.0623696
BAK1	ENSG00000030110	0.418762	0.248012	4.0911	3.3521	0.00136761	0.0623474
TNFRSF4	ENSG00000186827	-0.365702	-1.14518	-0.820009	-3.73321	0.000411753	0.0319897
ADCY3	ENSG00000138031	0.343843	0.62212	2.89556	3.35166	0.00136947	0.0623474
ZNF284	ENSG00000186026	0.421321	0.646775	0.803267	3.35125	0.00137121	0.0623474
RAB35	ENSG00000111737	0.423945	0.208681	5.02466	3.35017	0.00137571	0.0623474
HIBCH	ENSG00000198130	0.453377	0.243042	4.49618	3.35645	0.00134956	0.0619884
NOP53	ENSG00000105373	-0.453734	-0.323424	8.53423	-3.71271	0.00044	0.0329088
	ENSG00000283907	-0.47788	-0.273276	7.19652	-3.71342	0.000438986	0.0329088
CORO7	ENSG00000262246	0.385202	0.330546	5.40355	3.36409	0.0013184	0.060969
SNX27	ENSG00000143376	0.414039	0.187997	5.893	3.37115	0.00129018	0.0604316
KLHL6	ENSG00000172578	-0.645466	-0.22531	7.89784	-3.70277	0.000454353	0.0335727
MYL6	ENSG00000092841	0.438078	0.1802	7.9023	3.36925	0.00129771	0.0604316
DMD	ENSG00000198947	0.414658	0.330831	3.19097	3.36879	0.00129957	0.0604316
TARS1	ENSG00000113407	0.41007	0.208995	7.37325	3.36809	0.00130233	0.0604316
BTN3A2	ENSG00000186470	-0.45276	-0.3263	6.94809	-3.69315	0.000468663	0.0338933
NDFIP2	ENSG00000102471	-0.447451	-0.283068	4.23007	-3.69118	0.000471659	0.0339295
CTH	ENSG00000116761	0.428395	0.453219	2.90118	3.3757	0.00127233	0.0600644
MIR4432HG	ENSG00000228590	-0.536102	-0.859325	-0.237203	-3.68363	0.000483257	0.0343939
ACBD6	ENSG00000230124	0.42778	0.203588	5.35766	3.37921	0.0012587	0.0596965
PBDC1	ENSG00000102390	0.429756	0.156314	4.09377	3.37884	0.00126014	0.0596965
YEATS2	ENSG00000163872	0.41211	0.227473	5.40033	3.38244	0.00124627	0.0594537
ANXA2	ENSG00000182718	0.456975	0.301078	7.28867	3.38438	0.00123887	0.0593088
RHOC	ENSG00000155366	0.398505	0.659802	2.00293	3.38708	0.00122863	0.0590262
VPS29	ENSG00000111237	0.419585	0.168734	4.32783	3.39255	0.00120816	0.0584562
BMP8B	ENSG00000116985	0.411192	0.474762	6.69327	3.39468	0.00120027	0.0582815
UTP20	ENSG00000120800	0.569101	0.14023	6.13963	3.39674	0.00119267	0.058223
LINC02362	ENSG00000249096	-0.588608	-0.529298	4.24106	-3.63419	0.000566272	0.0384951
EIF4EBP1	ENSG00000187840	0.489991	0.507323	3.95484	3.39617	0.00119478	0.058223
TRIM8	ENSG00000171206	0.42254	0.188684	6.36274	3.40963	0.00114625	0.0564653
MFSD6	ENSG00000151690	0.424175	0.271327	6.23314	3.41839	0.00111565	0.0553832
ZDHHC16	ENSG00000171307	0.499611	0.177682	4.35176	3.41825	0.00111614	0.0553832
ALDH2	ENSG00000111275	-0.462991	-0.496648	4.59404	-3.61673	0.000598712	0.0397077
RRP8	ENSG00000132275	0.402072	0.219331	4.52628	3.42332	0.0010988	0.0549237
DHX40	ENSG00000108406	0.41118	0.196292	4.79934	3.43889	0.0010471	0.054817
SLK	ENSG00000065613	0.411869	0.212732	6.42763	3.43677	0.00105399	0.054817
	ENSG00000285079	-0.460439	-0.604275	1.00406	-3.60244	0.000626572	0.0407601
C1DP5	ENSG00000254965	-0.425496	-0.911673	-0.474316	-3.59666	0.000638189	0.0413182
NUP153	ENSG00000124789	0.522115	0.134039	6.33475	3.43676	0.00105402	0.054817
CTSA	ENSG00000064601	0.399113	0.250084	5.6746	3.43512	0.00105941	0.054817
NETO2	ENSG00000171208	0.451179	0.62807	3.1609	3.43344	0.00106494	0.054817
JUP	ENSG00000173801	0.317134	0.946676	1.83961	3.43323	0.00106563	0.054817
EGR2	ENSG00000122877	-0.373046	-0.631157	3.7076	-3.56119	0.000714102	0.0451578
ZFP30	ENSG00000120784	0.335048	0.963633	-1.38061	3.42602	0.00108966	0.054817
RPRD1B	ENSG00000101413	0.460288	0.234626	4.35648	3.45392	0.000999375	0.0538049
POF1B	ENSG00000124429	0.281844	0.753787	1.11415	3.45133	0.00100746	0.0538049
P2RX7	ENSG00000089041	0.446742	0.439788	3.84983	3.459	0.000983721	0.0537135
SNX29	ENSG00000048471	0.417306	0.247189	6.78235	3.46809	0.000956301	0.0527775
SRMS	ENSG00000125508	-0.394807	-1.12001	-1.74226	-3.53528	0.000774896	0.0474572
RBM14-RBM4	ENSG00000248643	-0.437087	-0.364055	3.57572	-3.53618	0.000772697	0.0474572
LRRC3	ENSG00000160233	0.339413	0.506026	2.37102	3.4754	0.000934753	0.0526276
SF3B4	ENSG00000143368	0.519884	0.195485	6.01803	3.47453	0.000937307	0.0526276
XRCC4	ENSG00000152422	-0.510405	-0.330354	3.84467	-3.52003	0.000812939	0.0492963
RGS13	ENSG00000127074	-0.334543	-1.23027	-0.964013	-3.51637	0.000822337	0.0494712
USP14	ENSG00000101557	0.458224	0.215518	6.15806	3.47327	0.000940981	0.0526276
DNAJC25	ENSG00000059769	-0.451375	-0.20611	4.98576	-3.51042	0.000837809	0.0499599
	ENSG00000286892	-0.57733	-0.415681	2.61915	-3.50491	0.000852412	0.0506087
FKBP11	ENSG00000134285	-0.419395	-0.295276	8.30757	-3.5024	0.000859131	0.0507859
SP140	ENSG00000079263	-0.457608	-0.252649	6.2292	-3.49694	0.000873955	0.0512583
DDX21	ENSG00000165732	0.473304	0.169197	7.72527	3.4727	0.000942657	0.0526276
AMPD1	ENSG00000116748	-0.490594	-0.457368	5.12532	-3.49223	0.000886914	0.0512819
PCMTD1	ENSG00000168300	-0.4603	-0.201973	7.22006	-3.4936	0.000883131	0.0512819
MGAT5	ENSG00000152127	0.345997	0.520854	4.3135	3.47172	0.000945533	0.0526276
KCNA5	ENSG00000130037	-0.519933	-1.29468	-1.56022	-3.49274	0.000885486	0.0512819
AREG	ENSG00000109321	-0.468077	-0.671938	5.36519	-3.4851	0.000906877	0.0520249
CLIC1	ENSG00000213719	0.494128	0.218919	7.78912	3.48031	0.000920544	0.052587
OPTN	ENSG00000123240	0.40486	0.24099	5.95851	3.49106	0.000890153	0.0512819
RP2	ENSG00000102218	0.419318	0.277171	3.13909	3.49668	0.000874663	0.0512583
PCDHB9	ENSG00000177839	-0.580429	-0.611098	2.42287	-3.47853	0.00092567	0.0526276
FAM30A	ENSG00000226777	-0.371704	-1.9114	3.72553	-3.47077	0.000948349	0.0526276
FMNL1	ENSG00000184922	0.426314	0.214296	7.40042	3.51207	0.000833501	0.049922
RHOB	ENSG00000143878	0.432373	0.332183	8.82726	3.51891	0.000815803	0.0492963
RAB29	ENSG00000117280	0.411377	0.440762	3.50683	3.53028	0.000787181	0.0479933
SLC45A4	ENSG00000022567	-0.390591	-0.290633	4.35485	-3.46724	0.000958814	0.0527775
PSMA7	ENSG00000101182	0.470701	0.176221	6.39932	3.54202	0.000758607	0.0470052
USH2A	ENSG00000042781	-0.413366	-1.29407	0.855819	-3.46386	0.00096896	0.0531209
PSME3	ENSG00000131467	0.572083	0.1481	6.52758	3.54119	0.000760601	0.0470052
PIGH	ENSG00000100564	-0.467259	-0.255526	3.39152	-3.45038	0.00101042	0.0538049
ADA2	ENSG00000093072	-0.469446	-0.376749	7.68707	-3.44953	0.0010131	0.0538049
BHLHE41	ENSG00000123095	-0.483554	-0.322673	7.30392	-3.45198	0.00100542	0.0538049
MEAF6	ENSG00000163875	0.470861	0.222802	5.2319	3.54821	0.000743968	0.0467601
PLAAT4	ENSG00000133321	0.335333	0.68113	2.40199	3.54665	0.00074762	0.0467601
FHL1P1	ENSG00000239219	-0.381141	-0.996463	0.594664	-3.45552	0.00099443	0.0538049
RAPGEF4	ENSG00000091428	-0.549654	-0.585909	3.30214	-3.45506	0.000995859	0.0538049
FAM13A	ENSG00000138640	-0.488022	-0.488316	5.83903	-3.4469	0.00102141	0.0540352
HDLBP	ENSG00000115677	-0.482008	-0.251351	10.8448	-3.44219	0.00103643	0.0546172
CD27	ENSG00000139193	-0.397835	-0.859464	3.45175	-3.42867	0.00108074	0.054817
RPS6KA4	ENSG00000162302	0.405681	0.236601	4.16713	3.54575	0.000749758	0.0467601
FOS	ENSG00000170345	-0.463994	-0.430239	10.5724	-3.42852	0.00108125	0.054817
NRSN2	ENSG00000125841	0.394321	0.57786	1.11524	3.56176	0.000712804	0.0451578
DLGAP4	ENSG00000080845	0.40282	0.239669	5.45273	3.57942	0.000674067	0.0433254
WDR25	ENSG00000176473	0.503963	0.402192	2.11409	3.57739	0.000678416	0.0433254
SCD5	ENSG00000145284	-0.384357	-0.705889	1.38684	-3.42658	0.00108776	0.054817
KCTD1	ENSG00000134504	-0.493059	-0.336641	4.05254	-3.42514	0.00109263	0.054817
SLC30A5	ENSG00000145740	-0.447248	-0.195893	5.96118	-3.42902	0.0010796	0.054817
DOK3	ENSG00000146094	-0.542422	-0.358307	5.6631	-3.4299	0.00107666	0.054817
GALNT3	ENSG00000115339	0.429207	0.500136	4.13365	3.57723	0.000678753	0.0433254
LRIG3	ENSG00000139263	0.348676	0.631448	2.4074	3.60639	0.000618752	0.0404449
TASOR	ENSG00000163946	0.438894	0.160508	6.55228	3.61013	0.000611432	0.0401959
SH2D4A	ENSG00000104611	0.354135	1.16249	-0.77358	3.60984	0.000611986	0.0401959
POLR1A	ENSG00000068654	0.576813	0.175029	6.49548	3.62343	0.000586062	0.0390593
LGALS1	ENSG00000100097	0.44151	0.448447	4.6893	3.62742	0.000578648	0.0387552
LYRM1	ENSG00000102897	-0.433961	-0.246328	3.19431	-3.41502	0.00112734	0.0557357
CLIP1	ENSG00000130779	0.429811	0.259631	7.23304	3.62915	0.000575466	0.0387329
NR4A2	ENSG00000153234	-0.461175	-0.381257	5.37965	-3.40104	0.001177	0.0577708
MYB	ENSG00000118513	0.32145	0.891567	0.67335	3.63218	0.000569912	0.0385499
FZD4	ENSG00000174804	0.293527	0.766218	0.70258	3.63687	0.000561433	0.038358
TUBA1C	ENSG00000167553	0.54296	0.25454	5.19327	3.64083	0.000554376	0.0380672
MCM6	ENSG00000076003	0.571138	0.299353	5.18016	3.65057	0.000537359	0.0373131
MAP3K2	ENSG00000169967	0.453423	0.156132	6.52909	3.64934	0.000539486	0.0373131
RBM7	ENSG00000076053	-0.423327	-0.25831	4.78793	-3.38766	0.00122646	0.0590262
FBN1	ENSG00000166147	0.387176	0.669367	2.18356	3.64867	0.000540651	0.0373131
STX6	ENSG00000135823	0.509782	0.228284	4.08484	3.66855	0.000507263	0.0355503
RTL5	ENSG00000242732	0.297984	1.04768	1.40898	3.67978	0.000489275	0.0344673
BCYRN1	ENSG00000236824	0.543042	0.616803	0.263889	3.68206	0.000485704	0.0343939
MRPL39	ENSG00000154719	0.460465	0.267666	3.61809	3.68676	0.000478417	0.0342345
FUT8	ENSG00000033170	-0.501345	-0.410654	6.90915	-3.36999	0.00129477	0.0604316
PBXIP1	ENSG00000163346	0.437744	0.335765	7.41207	3.69681	0.000463175	0.0337996
VANGL1	ENSG00000173218	0.318431	1.22287	-0.517552	3.69567	0.000464882	0.0337996
ATP11C	ENSG00000101974	0.394713	0.37135	5.37867	3.69956	0.000459086	0.0337391
RCC2	ENSG00000179051	0.508287	0.236867	6.12256	3.70986	0.000444077	0.0329927
PRXL2B	ENSG00000157870	0.571646	0.401983	2.62564	3.71605	0.000435275	0.0329088
	ENSG00000283415	-0.465434	-0.625032	0.783627	-3.35722	0.00134642	0.0619884
CCT5	ENSG00000150753	0.511563	0.225321	7.10394	3.71254	0.000440239	0.0329088
PAQR4	ENSG00000162073	0.491694	0.723116	0.904563	3.71234	0.000440527	0.0329088
MYO1E	ENSG00000157483	0.337857	1.32965	-0.0812315	3.72234	0.000426516	0.0327622
CLIC5	ENSG00000112782	0.315251	0.675437	2.6212	3.72561	0.000422024	0.0326013
GSPT1	ENSG00000103342	0.468055	0.167493	7.72339	3.73406	0.000410628	0.0319897
IQGAP1	ENSG00000140575	0.452034	0.217895	8.47086	3.73684	0.000406944	0.0319816
ZBTB20	ENSG00000181722	-0.454696	-0.264332	8.45025	-3.34796	0.00138503	0.0623696
IARS2	ENSG00000067704	0.508333	0.197771	6.22315	3.73897	0.000404146	0.0319463
RAP1GDS1	ENSG00000138698	0.455089	0.231778	4.29567	3.74354	0.000398196	0.0318463
SEMA4B	ENSG00000185033	0.450592	0.292216	5.7401	3.74831	0.000392077	0.0315425
MACIR	ENSG00000181751	0.475481	0.385115	3.59085	3.75514	0.000383464	0.031219
NEDD9	ENSG00000111859	-0.491477	-0.410146	6.83699	-3.3274	0.0014746	0.0653052
SLC35E4	ENSG00000100036	0.369917	0.648684	0.633006	3.7575	0.000380538	0.0311674
H4C12	ENSG00000273542	0.439986	0.961218	0.402081	3.76169	0.000375384	0.0310264
ATXN1	ENSG00000124788	-0.422955	-0.232846	7.559	-3.31832	0.00151586	0.0662285
PRRC2B	ENSG00000288701	-0.482804	-0.159682	8.53266	-3.31607	0.00152625	0.0662285
LAPTM4A	ENSG00000068697	-0.465305	-0.188002	5.3475	-3.31655	0.00152402	0.0662285
SLC39A7	ENSG00000112473	-0.431227	-0.192395	7.19102	-3.31536	0.00152955	0.0662285
GNS	ENSG00000135677	0.465429	0.20606	6.38956	3.76075	0.000376534	0.0310264
KIFAP3	ENSG00000075945	0.507104	0.212251	4.59823	3.77389	0.000360769	0.0302779
RAB5C	ENSG00000108774	0.467878	0.177015	5.5377	3.78123	0.000352226	0.0299304
MCMBP	ENSG00000197771	0.564762	0.167863	5.04009	3.79204	0.000340017	0.0290747
PSMD11	ENSG00000108671	0.488429	0.210163	6.06167	3.80015	0.000331115	0.0284926
ZFP64	ENSG00000020256	0.482773	0.212776	4.60858	3.8235	0.000306729	0.0275729
RNF34	ENSG00000170633	0.56698	0.178658	5.4808	3.82099	0.000309273	0.0275729
NR4A1	ENSG00000123358	-0.466609	-0.565564	6.48121	-3.30249	0.00159042	0.0671531
ABHD10	ENSG00000144827	-0.456524	-0.201585	4.63844	-3.30303	0.00158781	0.0671531
PDK1	ENSG00000152256	-0.388399	-0.321698	8.04269	-3.30141	0.0015956	0.0671633
NUDT16	ENSG00000198585	0.479533	0.253616	5.60124	3.8184	0.000311911	0.0275729
LGALS3	ENSG00000131981	0.368357	0.731473	3.53791	3.84061	0.000289964	0.0266375
STOX1	ENSG00000165730	-0.404507	-0.894962	-0.799599	-3.29636	0.0016202	0.0675714
AGMAT	ENSG00000116771	0.393498	0.990939	-0.0571612	3.85636	0.000275308	0.0260778
SLC10A3	ENSG00000126903	0.484733	0.279625	4.62862	3.85529	0.000276288	0.0260778
PTPN13	ENSG00000163629	0.322755	1.24557	0.985765	3.85357	0.000277852	0.0260778
SMAD2	ENSG00000175387	0.505258	0.149335	6.60492	3.8512	0.000280035	0.0260778
WEE1	ENSG00000166483	0.485708	0.834139	2.64546	3.86676	0.000266028	0.0256519
DOP1B	ENSG00000142197	0.423199	0.636652	3.40202	3.88546	0.000250086	0.0251056
KAT8	ENSG00000103510	-0.417576	-0.15657	5.09273	-3.2794	0.00170541	0.0690371
STK26	ENSG00000134602	0.419315	0.264477	4.24194	3.88003	0.000254616	0.0251056
PCK2	ENSG00000100889	0.476149	0.465184	5.05515	3.87773	0.000256561	0.0251056
GPR63	ENSG00000112218	0.544406	0.907067	0.947364	3.87543	0.000258516	0.0251056
P4HA1	ENSG00000122884	0.548081	0.348449	5.92929	3.89078	0.000245719	0.0249313
TMC3-AS1	ENSG00000259343	-0.445892	-0.32095	4.5713	-3.27636	0.00172109	0.0692896
EMP3	ENSG00000142227	0.475477	0.389672	5.94899	3.89641	0.000241184	0.0246552
PKP2	ENSG00000057294	0.340405	1.09345	1.55698	3.90356	0.000235534	0.02426
SCAMP5	ENSG00000198794	-0.421596	-0.398649	6.71406	-3.26421	0.00178524	0.0703728
CHM	ENSG00000188419	0.520101	0.261051	4.36865	3.91848	0.000224148	0.0234424
GBP2	ENSG00000162645	0.399214	0.801266	3.37345	3.9353	0.000211952	0.0223388
TK2	ENSG00000166548	-0.399868	-0.290611	5.36072	-3.26588	0.00177631	0.0703728
UBR5	ENSG00000104517	0.464113	0.205263	7.69808	3.95138	0.000200889	0.0213381
MEI1	ENSG00000167077	-0.509118	-0.263516	6.62863	-3.26074	0.00180397	0.0708865
ITGB1BP1	ENSG00000119185	0.547967	0.30531	3.60499	3.96225	0.00019373	0.0212285
	ENSG00000289340	-0.41357	-0.42142	4.74507	-3.25799	0.00181895	0.0711752
NSMCE3	ENSG00000185115	-0.400763	-0.221474	5.12836	-3.25579	0.001831	0.0713305
SHLD2	ENSG00000122376	0.535855	0.193158	5.30515	3.96036	0.000194959	0.0212285
PPP1R21	ENSG00000162869	0.441011	0.306928	4.53898	3.95764	0.000196734	0.0212285
KIF3B	ENSG00000101350	0.482445	0.214879	6.06126	3.97215	0.000187422	0.0210759
SIDT1	ENSG00000072858	-0.434762	-0.362609	4.29914	-3.25301	0.00184634	0.0715126
	ENSG00000293413	-0.472127	-0.579161	6.3442	-3.24534	0.00188936	0.0720519
PNN	ENSG00000100941	-0.418878	-0.144116	7.61955	-3.24415	0.0018961	0.0720519
SYNE2	ENSG00000054654	0.487518	0.335492	7.72538	3.98692	0.000178375	0.020728
PITPNA-AS1	ENSG00000236618	-0.407889	-0.278153	2.853	-3.24395	0.00189722	0.0720519
RPS6KB2	ENSG00000175634	-0.443154	-0.141412	5.87025	-3.24732	0.00187817	0.0720519
SESN2	ENSG00000130766	0.476156	0.57065	4.2219	3.99176	0.000175505	0.020726
RSU1	ENSG00000148484	0.492744	0.24183	5.34804	3.98951	0.000176833	0.020726
	ENSG00000289259	-0.392191	-0.659979	2.2544	-3.24251	0.00190543	0.0721575
CLEC2D	ENSG00000069493	0.365271	0.647158	3.23321	4.00383	0.000168536	0.0201696
DOCK11	ENSG00000147251	0.45371	0.545923	5.45857	4.0121	0.000163917	0.0198984
DENND5B	ENSG00000170456	-0.396081	-0.196969	7.56797	-3.2347	0.00195057	0.0730452
NAGA	ENSG00000198951	0.411283	0.358125	4.31291	4.01846	0.000160446	0.0196525
ERCC1	ENSG00000012061	-0.470377	-0.216363	5.0429	-3.22855	0.00198679	0.073672
CARNS1	ENSG00000172508	-0.365619	-0.658969	0.680439	-3.22732	0.00199406	0.073672
NCOA7	ENSG00000111912	-0.423343	-0.293968	6.22502	-3.22866	0.00198614	0.073672
CD86	ENSG00000114013	0.396255	0.78492	2.87621	4.02654	0.00015614	0.0192989
TIPRL	ENSG00000143155	0.529589	0.256674	4.753	4.03916	0.000149639	0.0188378
LCP2	ENSG00000043462	0.366347	1.10264	0.954296	4.04748	0.000145495	0.0184873
MEF2C	ENSG00000081189	-0.380935	-0.307996	8.55739	-3.21915	0.00204334	0.0744807
TTBK2	ENSG00000128881	-0.408787	-0.220729	5.59015	-3.21961	0.00204055	0.0744807
EPCIP	ENSG00000205929	-0.435579	-0.407121	2.75663	-3.21744	0.00205377	0.0746605
ZCCHC7	ENSG00000147905	-0.407448	-0.17331	6.63471	-3.21622	0.00206126	0.0747332
YWHAH	ENSG00000128245	0.484437	0.281868	5.81217	4.099	0.000122198	0.0160311
FGFRL1	ENSG00000127418	-0.459222	-0.321573	4.62414	-3.20505	0.00213108	0.0766512
ADSS2	ENSG00000035687	0.494264	0.220949	5.18965	4.09796	0.000122627	0.0160311
MRPL28	ENSG00000086504	0.477012	0.243393	3.97512	4.11359	0.000116281	0.0156651
PPIL2	ENSG00000100023	-0.405209	-0.182412	5.29118	-3.20351	0.00214086	0.076699
PDCL3	ENSG00000115539	0.528649	0.319415	4.46364	4.1124	0.000116752	0.0156651
PHF19	ENSG00000119403	0.545759	0.602474	2.93052	4.13156	0.000109376	0.0153307
CAPNS1	ENSG00000126247	0.504246	0.18323	6.70267	4.13779	0.000107073	0.0152298
NTAN1	ENSG00000157045	0.465457	0.360074	4.36106	4.13653	0.000107536	0.0152298
CORO1A	ENSG00000102879	0.551614	0.419871	6.41822	4.14734	0.000103638	0.0151503
PFN1	ENSG00000108518	0.541763	0.198338	7.1154	4.15125	0.000102263	0.0151126
PLPP5	ENSG00000147535	-0.427404	-0.249479	6.347	-3.19052	0.00222514	0.0781733
NUCB2	ENSG00000070081	-0.377434	-0.347439	8.32986	-3.1895	0.00223187	0.0782075
	ENSG00000288632	0.457773	0.520401	3.08465	4.15845	9.97763e-05	0.0149072
MVP	ENSG00000013364	0.486635	0.231867	6.56634	4.1677	9.66661e-05	0.014603
SAT2	ENSG00000141504	-0.458022	-0.207679	4.34449	-3.18395	0.00226892	0.0788956
SMG1	ENSG00000157106	0.484943	0.187667	7.84505	4.17356	9.47437e-05	0.0145087
SSR4	ENSG00000180879	-0.380539	-0.26198	8.95073	-3.1784	0.00230656	0.079602
HABP4	ENSG00000130956	0.3685	0.51145	4.12169	4.17285	9.49748e-05	0.0145087
LY75-CD302	ENSG00000248672	-0.237342	-1.07394	1.70705	-3.17781	0.00231057	0.079602
TAGAP	ENSG00000164691	-0.513224	-0.290104	6.64546	-3.17464	0.00233242	0.0798781
P2RY6	ENSG00000171631	-0.456771	-0.916567	1.99937	-3.17528	0.00232798	0.0798781
AMIGO1	ENSG00000181754	-0.467727	-0.566433	1.20789	-3.1722	0.00234932	0.0802547
NIBAN1	ENSG00000135842	0.463885	1.05256	5.24052	4.18317	9.16734e-05	0.0143263
NCF1C	ENSG00000165178	-0.4359	-0.281577	4.67696	-3.15844	0.00244682	0.0811168
LBR	ENSG00000143815	0.578526	0.313441	5.59088	4.20368	8.54355e-05	0.0136657
TMEM108	ENSG00000144868	-0.467	-0.857048	1.00791	-3.1642	0.00240556	0.0811168
GLUD1	ENSG00000148672	0.544879	0.187734	6.04747	4.21344	8.26156e-05	0.013533
SH3RF3	ENSG00000172985	0.345366	1.35999	-1.01224	4.2182	8.12724e-05	0.0134954
NPM1P7	ENSG00000213443	0.434007	1.1877	-1.27972	4.2329	7.72562e-05	0.0131297
STK38	ENSG00000112079	0.50557	0.288088	5.53304	4.25464	7.16671e-05	0.0126704
NXT2	ENSG00000101888	0.500615	0.415163	2.76882	4.25428	7.17578e-05	0.0126704
ARPC2	ENSG00000163466	0.511607	0.216293	6.86124	4.26593	6.89212e-05	0.0126629
LAX1	ENSG00000122188	-0.453528	-0.348798	7.77116	-3.16189	0.00242204	0.0811168
RNH1	ENSG00000023191	0.489594	0.238599	6.25116	4.28737	6.39845e-05	0.0125689
BMAL2	ENSG00000029153	0.424397	1.15148	-0.0935674	4.28008	6.56229e-05	0.0125689
OPA3	ENSG00000125741	-0.42645	-0.169024	5.03556	-3.15514	0.00247073	0.0812127
POGK	ENSG00000143157	0.555651	0.204102	6.23178	4.27573	6.66206e-05	0.0125689
RGCC	ENSG00000102760	-0.424696	-0.673491	2.70845	-3.15644	0.00246129	0.0812127
DTWD2	ENSG00000169570	-0.4304	-0.269116	3.05676	-3.15289	0.00248723	0.0812893
PARP16	ENSG00000138617	-0.4565	-0.278123	4.49834	-3.15342	0.00248331	0.0812893
HYCC1	ENSG00000122591	0.52858	0.383947	5.1619	4.27223	6.74347e-05	0.0125689
AGRN	ENSG00000188157	-0.389646	-0.594824	2.82302	-3.14681	0.00253215	0.0822792
PSMD1	ENSG00000173692	0.564679	0.190469	6.38086	4.29957	6.13307e-05	0.0124873
RECQL	ENSG00000004700	0.526186	0.245674	5.16099	4.30937	5.92758e-05	0.0123987
PTEN	ENSG00000171862	0.57286	0.218426	6.86692	4.34359	5.26118e-05	0.0113541
HEMK1	ENSG00000114735	-0.453727	-0.268683	4.85804	-3.13933	0.00258855	0.0824044
DENND1B	ENSG00000213047	0.517665	0.337269	5.90678	4.35694	5.02145e-05	0.0110116
C7orf50	ENSG00000146540	-0.386827	-0.203071	5.83258	-3.13995	0.00258383	0.0824044
TOB2	ENSG00000183864	0.510797	0.248281	5.48973	4.36973	4.80183e-05	0.0107026
SMG1P2	ENSG00000205534	0.39634	1.18467	-0.761054	4.39126	4.45288e-05	0.0100902
ARPC1B	ENSG00000130429	0.494279	0.308789	5.55681	4.42201	3.99676e-05	0.00989058
PLAGL2	ENSG00000126003	0.509205	0.355332	5.3185	4.4365	3.79797e-05	0.00974286
ARAP1	ENSG00000186635	-0.487522	-0.213866	6.65627	-3.13753	0.00260226	0.0824044
ATM	ENSG00000149311	-0.383904	-0.178721	8.1129	-3.14434	0.00255068	0.0824044
SLC22A5	ENSG00000197375	-0.457678	-0.204173	4.06391	-3.13267	0.00263974	0.0827166
MAP4	ENSG00000047849	0.506056	0.252857	7.15613	4.44619	3.67042e-05	0.00959674
FKBP2	ENSG00000173486	-0.398785	-0.217927	6.71535	-3.13101	0.00265258	0.0827166
FAS	ENSG00000026103	0.397447	0.94972	2.53449	4.46119	3.48112e-05	0.00928025
LINC01473	ENSG00000237877	-0.429529	-0.346096	1.91554	-3.13346	0.00263362	0.0827166
UHMK1	ENSG00000152332	0.551683	0.222265	6.88217	4.50028	3.03127e-05	0.00824262
CBX6	ENSG00000183741	0.507289	0.316353	6.41842	4.51095	2.91875e-05	0.00809863
RAB3GAP2	ENSG00000118873	0.520809	0.211697	6.07149	4.56473	2.4103e-05	0.00697244
TBCB	ENSG00000105254	0.485644	0.339773	3.89071	4.5721	2.34772e-05	0.00693905
HEATR1	ENSG00000119285	0.610305	0.262784	6.42036	4.58142	2.27085e-05	0.006861
ATF4	ENSG00000128272	-0.582918	-0.161666	9.32174	-3.11838	0.00275269	0.0846732
SVIP	ENSG00000198168	-0.409466	-0.197935	5.63368	-3.11876	0.00274963	0.0846732
YWHAB	ENSG00000166913	0.547951	0.247707	7.59648	4.68848	1.54614e-05	0.00500508
AMIGO2	ENSG00000139211	-0.543203	-0.683837	1.22438	-3.1127	0.00279886	0.0857056
AMMECR1	ENSG00000101935	0.490932	0.361567	3.46945	4.69665	1.50122e-05	0.00498677
KRAS	ENSG00000133703	0.520899	0.284573	6.04658	4.69618	1.50381e-05	0.00498677
LCP1	ENSG00000136167	0.488085	1.34152	2.77434	4.72962	1.33257e-05	0.00467398
ESYT1	ENSG00000139641	0.610559	0.279954	6.8455	4.72907	1.33523e-05	0.00467398
CTSC	ENSG00000109861	-0.389824	-0.279725	5.36053	-3.10089	0.00289716	0.0876954
CDC42SE1	ENSG00000197622	0.525177	0.318732	6.44884	4.72793	1.34073e-05	0.00467398
	ENSG00000283782	-0.339187	-0.916079	3.02419	-3.09384	0.00295738	0.0877448
DUSP1	ENSG00000120129	-0.447641	-0.274708	9.58277	-3.0933	0.00296204	0.0877448
UBE2A	ENSG00000077721	0.515169	0.297225	5.03659	4.75419	1.21908e-05	0.00466731
S100A11	ENSG00000163191	0.515511	0.539771	4.9175	4.75042	1.23583e-05	0.00466731
ZNF548	ENSG00000188785	-0.502696	-0.241407	4.39988	-3.09362	0.00295929	0.0877448
UTRN	ENSG00000152818	-0.364503	-0.327866	8.47083	-3.09328	0.00296226	0.0877448
VLDLR	ENSG00000147852	0.351901	1.38618	-0.200762	4.8105	9.93361e-06	0.00431957
ATG4C	ENSG00000125703	-0.418615	-0.194744	4.77028	-3.09907	0.00291259	0.0877448
ZNF394	ENSG00000160908	-0.418394	-0.134703	5.76519	-3.09651	0.0029345	0.0877448
FAM171B	ENSG00000144369	0.483192	0.893544	2.42863	4.80876	9.99692e-06	0.00431957
ACSL1	ENSG00000151726	0.377792	0.89344	1.47796	4.80231	1.02345e-05	0.00431957
TPM3	ENSG00000143549	0.570528	0.271986	8.05749	4.79568	1.04844e-05	0.00431957
TSEN15	ENSG00000198860	0.626745	0.336053	5.21505	4.86332	8.19096e-06	0.0039773
AIM2	ENSG00000163568	0.523945	0.516308	5.03073	4.87606	7.81755e-06	0.00393657
ZNF852	ENSG00000178917	-0.455083	-0.209382	5.11894	-3.08303	0.00305203	0.0888551
ARPC5	ENSG00000162704	0.56867	0.352374	5.68412	4.93992	6.1835e-06	0.00336283
TBCEL	ENSG00000154114	-0.384581	-0.413386	6.20557	-3.08455	0.00303858	0.0888551
ESR2	ENSG00000140009	-0.538743	-0.596749	1.72317	-3.07808	0.00309625	0.0898814
FLNA	ENSG00000196924	0.574316	0.750185	7.71617	4.99738	5.00251e-06	0.00283392
RO60	ENSG00000116747	0.650504	0.236828	6.55593	5.02932	4.44478e-06	0.00262744
DPP7	ENSG00000176978	-0.408648	-0.288421	6.90055	-3.07226	0.00314904	0.0909008
NR3C2	ENSG00000151623	-0.393143	-0.86885	1.20088	-3.07074	0.00316304	0.0911116
CRIP1	ENSG00000213145	0.530483	1.53557	2.98379	5.07663	3.72895e-06	0.0023146
CORO1C	ENSG00000110880	0.55547	0.392329	6.08281	5.19554	2.39251e-06	0.00162869
DOCK8-AS1	ENSG00000183784	-0.424984	-0.626826	0.426747	-3.06204	0.00324381	0.0929458
HS2ST1	ENSG00000153936	-0.41848	-0.209744	5.79803	-3.05449	0.00331554	0.0947018
	ENSG00000278879	-0.390371	-0.499628	0.968903	-3.05337	0.00332628	0.0948095
	ENSG00000275993	-0.490915	-0.359973	9.03373	-3.05183	0.00334114	0.0950337
GPX4	ENSG00000167468	-0.422434	-0.181409	7.12509	-3.04934	0.00336534	0.0955223
OVOL1	ENSG00000172818	-0.36846	-1.03006	-1.30318	-3.04752	0.00338306	0.0958252
AHNAK	ENSG00000124942	0.575395	0.903765	10.778	5.19517	2.39583e-06	0.00162869
SEMA3G	ENSG00000010319	0.494456	1.24875	-0.74846	5.32058	1.49479e-06	0.00129711
TRIM47	ENSG00000132481	0.542298	0.64359	3.16032	5.31502	1.52647e-06	0.00129711
ENO1	ENSG00000074800	0.630851	0.369618	7.62539	5.3601	1.28736e-06	0.00125021
VPS39	ENSG00000166887	-0.401516	-0.155107	6.31047	-3.04388	0.00341884	0.0958403
AFF2	ENSG00000155966	-0.359633	-0.892374	4.21608	-3.04215	0.0034359	0.0960057
ANKRD33B	ENSG00000164236	0.398573	1.79502	1.40869	5.42479	1.0073e-06	0.00112526
DOCK10	ENSG00000135905	-0.449198	-0.479364	5.51146	-3.04115	0.00344592	0.0960057
STARD7-AS1	ENSG00000204685	-0.400763	-0.359599	1.70696	-3.04005	0.0034568	0.0961116
CDC42	ENSG00000070831	0.611275	0.248057	6.41576	5.40743	1.07593e-06	0.00112526
S100A10	ENSG00000197747	0.599491	0.845017	4.83822	5.60716	5.02152e-07	0.000682726
SEC62	ENSG00000008952	-0.435266	-0.190627	9.37659	-3.03668	0.00349056	0.0964586
FNDC3B	ENSG00000075420	-0.449733	-0.200135	8.99964	-3.03453	0.00351233	0.0964721
SYNE3	ENSG00000176438	0.619319	0.423516	7.43246	5.7333	3.09119e-07	0.000651942
LINC02576	ENSG00000232613	-0.468518	-0.703278	2.93218	-3.03588	0.0034987	0.0964721
UFM1	ENSG00000120686	-0.4483	-0.168293	7.0443	-3.0317	0.00354111	0.0970663
S1PR1	ENSG00000170989	0.432337	1.69372	-0.89424	5.70948	3.38853e-07	0.000651942
TPPP	ENSG00000171368	0.521886	1.08838	0.500959	5.67173	3.9186e-07	0.000651942
JUN	ENSG00000177606	-0.370034	-0.28476	11.7355	-3.02584	0.00360137	0.0981247
SRGAP2	ENSG00000266028	0.585226	0.398914	6.36626	5.64759	4.29966e-07	0.000651942
ADORA2A	ENSG00000128271	-0.357366	-0.383187	3.97584	-3.02256	0.00363547	0.0986585
ANXA11	ENSG00000122359	0.620679	0.397857	6.42357	5.64663	4.31559e-07	0.000651942
MPHOSPH8	ENSG00000196199	-0.466174	-0.173113	6.67769	-3.01922	0.00367055	0.0990263
CHODL	ENSG00000154645	-0.39524	-0.682687	0.284382	-3.01919	0.00367088	0.0990263
TMEM43	ENSG00000170876	0.624436	0.382903	5.74974	5.98192	1.17868e-07	0.000400633
EMP1	ENSG00000134531	0.488516	1.52629	-0.793853	6.82015	4.31547e-09	2.72844e-05
MYBPC2	ENSG00000086967	0.423175	2.06295	-0.629284	6.7365	6.02039e-09	2.72844e-05
	ENSG00000289161	-0.338738	-0.401489	1.89499	-3.01198	0.00374763	0.0999142
FCHSD2	ENSG00000137478	-0.429628	-0.278931	7.62037	-3.01196	0.00374789	0.0999142
TAGLN2	ENSG00000158710	0.752642	0.935829	5.80492	8.71219	2.23954e-12	3.04488e-08

## Sheet: Supp Table 9
Supplemental Table 9. Gene Set Enrichment Analysis (GSEA) results (p≤0.05). CoMMPass dataset.
Description	setSize	enrichmentScore	NES	pvalue	p.adjust	qvalue	rank	leading_edge
GOBP_IMMUNE_RESPONSE	87	-0.514219	-4.08319	2.20844e-16	6.20572e-14	3.2313e-14	179	tags=64%, list=27%, signal=54%
GOBP_CELL_CYCLE	75	0.57259	3.79064	1.83768e-16	6.20572e-14	3.2313e-14	171	tags=68%, list=26%, signal=57%
GOBP_POSITIVE_REGULATION_OF_IMMUNE_SYSTEM_PROCESS	54	-0.608204	-4.1615	2.15685e-15	3.03037e-13	1.57791e-13	144	tags=70%, list=22%, signal=60%
GOBP_REGULATION_OF_IMMUNE_SYSTEM_PROCESS	68	-0.561699	-4.14075	1.96172e-15	3.03037e-13	1.57791e-13	121	tags=60%, list=18%, signal=55%
GOBP_CELL_CYCLE_PROCESS	65	0.585478	3.73344	5.56865e-15	6.25917e-13	3.25913e-13	157	tags=68%, list=24%, signal=57%
GOBP_MITOTIC_CELL_CYCLE	54	0.615373	3.75048	1.54565e-14	1.44776e-12	7.53842e-13	154	tags=72%, list=23%, signal=60%
GOBP_MITOTIC_CELL_CYCLE_PROCESS	50	0.622147	3.69679	2.44451e-14	1.96259e-12	1.02192e-12	154	tags=74%, list=23%, signal=61%
GOBP_CHROMOSOME_ORGANIZATION	42	0.660677	3.73086	3.3968e-14	2.38625e-12	1.24251e-12	142	tags=74%, list=21%, signal=62%
GOBP_DEFENSE_RESPONSE	81	-0.493568	-3.84126	1.19142e-13	7.0491e-12	3.67044e-12	179	tags=63%, list=27%, signal=52%
GOBP_CELL_DIVISION	34	0.702371	3.7064	1.25429e-13	7.0491e-12	3.67044e-12	115	tags=76%, list=17%, signal=67%
GOBP_MITOTIC_SISTER_CHROMATID_SEGREGATION	22	0.79245	3.62332	1.83742e-13	9.38753e-12	4.88806e-12	138	tags=95%, list=21%, signal=78%
GOBP_MITOTIC_NUCLEAR_DIVISION	28	0.733446	3.63633	3.27725e-13	1.53485e-11	7.9919e-12	115	tags=82%, list=17%, signal=71%
GOBP_ORGANELLE_FISSION	34	0.690198	3.64216	5.84633e-13	2.34688e-11	1.22201e-11	115	tags=76%, list=17%, signal=67%
GOBP_NUCLEAR_CHROMOSOME_SEGREGATION	27	0.733148	3.5934	5.54928e-13	2.34688e-11	1.22201e-11	157	tags=89%, list=24%, signal=71%
GOBP_SISTER_CHROMATID_SEGREGATION	23	0.769627	3.57697	8.76786e-13	3.28503e-11	1.7105e-11	138	tags=91%, list=21%, signal=75%
GOBP_REGULATION_OF_CELL_ACTIVATION	42	-0.615543	-3.85323	1.00601e-12	3.53363e-11	1.83995e-11	144	tags=71%, list=22%, signal=60%
GOBP_MICROTUBULE_CYTOSKELETON_ORGANIZATION	28	0.709327	3.51675	4.30206e-12	1.42221e-10	7.4054e-11	76	tags=71%, list=11%, signal=66%
GOBP_CHROMOSOME_SEGREGATION	30	0.698259	3.5416	4.88083e-12	1.5239e-10	7.93491e-11	171	tags=87%, list=26%, signal=67%
GOBP_MICROTUBULE_BASED_PROCESS	33	0.671465	3.50593	7.97731e-12	2.3596e-10	1.22864e-10	154	tags=79%, list=23%, signal=64%
GOBP_SPINDLE_ASSEMBLY	13	0.870592	3.27069	1.77311e-11	4.98245e-10	2.59434e-10	64	tags=92%, list=10%, signal=85%
GOBP_IMMUNE_EFFECTOR_PROCESS	50	-0.54707	-3.65845	3.36418e-11	9.00319e-10	4.68793e-10	154	tags=66%, list=23%, signal=55%
GOBP_POSITIVE_REGULATION_OF_CELL_ACTIVATION	27	-0.653769	-3.50573	2.84384e-10	7.26473e-09	3.78272e-09	144	tags=78%, list=22%, signal=63%
GOBP_CELL_ACTIVATION	63	-0.478927	-3.45943	7.34544e-10	1.79484e-08	9.34568e-09	121	tags=54%, list=18%, signal=49%
GOBP_REGULATION_OF_IMMUNE_RESPONSE	42	-0.556879	-3.486	8.26294e-10	1.9349e-08	1.0075e-08	144	tags=67%, list=22%, signal=56%
GOBP_REGULATION_OF_LYMPHOCYTE_ACTIVATION	32	-0.610498	-3.46547	9.2975e-10	2.09008e-08	1.0883e-08	144	tags=72%, list=22%, signal=59%
GOBP_NON_MEMBRANE_BOUNDED_ORGANELLE_ASSEMBLY	24	0.693048	3.27242	1.48905e-09	3.21864e-08	1.67594e-08	67	tags=67%, list=10%, signal=62%
GOBP_SPINDLE_ORGANIZATION	21	0.720587	3.23754	1.72227e-09	3.58487e-08	1.86663e-08	64	tags=71%, list=10%, signal=67%
GOBP_INNATE_IMMUNE_RESPONSE	40	-0.551293	-3.39974	1.81742e-09	3.64782e-08	1.89941e-08	144	tags=68%, list=22%, signal=56%
GOBP_INFLAMMATORY_RESPONSE	48	-0.511993	-3.37278	2.24731e-09	4.35513e-08	2.2677e-08	270	tags=83%, list=41%, signal=53%
GOBP_BIOLOGICAL_PROCESS_INVOLVED_IN_INTERSPECIES_INTERACTION_BETWEEN_ORGANISMS	72	-0.435241	-3.26008	2.77417e-09	5.19695e-08	2.70604e-08	144	tags=53%, list=22%, signal=46%
GOBP_DEFENSE_RESPONSE_TO_OTHER_ORGANISM	49	-0.501497	-3.32569	2.99158e-09	5.42344e-08	2.82397e-08	154	tags=63%, list=23%, signal=52%
GOBP_CHROMOSOME_LOCALIZATION	13	0.807396	3.03327	5.06089e-09	8.88819e-08	4.62805e-08	138	tags=100%, list=21%, signal=81%
GOBP_ADAPTIVE_IMMUNE_RESPONSE	41	-0.525333	-3.26608	7.20085e-09	1.22633e-07	6.38544e-08	144	tags=61%, list=22%, signal=51%
GOBP_LEUKOCYTE_MEDIATED_IMMUNITY	37	-0.558675	-3.34627	1.00554e-08	1.6621e-07	8.6545e-08	154	tags=68%, list=23%, signal=55%
GOBP_B_CELL_MEDIATED_IMMUNITY	21	-0.672654	-3.26421	1.31274e-08	2.10788e-07	1.09757e-07	144	tags=81%, list=22%, signal=65%
GOBP_REGULATION_OF_CELL_CYCLE	47	0.524339	3.06292	1.61442e-08	2.5203e-07	1.31231e-07	171	tags=66%, list=26%, signal=53%
GOBP_LOCOMOTION	73	-0.404744	-3.04807	1.88915e-08	2.86947e-07	1.49413e-07	235	tags=64%, list=35%, signal=47%
GOBP_METAPHASE_PLATE_CONGRESSION	12	0.806154	2.94017	6.58483e-08	9.73862e-07	5.07087e-07	138	tags=100%, list=21%, signal=81%
GOBP_ENDOCYTOSIS	29	-0.565146	-3.11098	1.05649e-07	1.52242e-06	7.92722e-07	186	tags=72%, list=28%, signal=54%
GOBP_LYMPHOCYTE_ACTIVATION	50	-0.454157	-3.03711	1.14502e-07	1.56958e-06	8.17276e-07	116	tags=52%, list=18%, signal=46%
GOBP_BIOLOGICAL_ADHESION	69	-0.405654	-3.00634	1.14507e-07	1.56958e-06	8.17276e-07	239	tags=67%, list=36%, signal=48%
GOBP_HUMORAL_IMMUNE_RESPONSE	22	-0.637697	-3.14522	1.36754e-07	1.8299e-06	9.52822e-07	235	tags=95%, list=35%, signal=64%
GOBP_TAXIS	36	-0.528704	-3.13204	1.43688e-07	1.84098e-06	9.58593e-07	228	tags=78%, list=34%, signal=54%
GOBP_MICROTUBULE_CYTOSKELETON_ORGANIZATION_INVOLVED_IN_MITOSIS	15	0.739364	2.94512	1.44134e-07	1.84098e-06	9.58593e-07	154	tags=93%, list=23%, signal=73%
GOBP_CYTOKINE_MEDIATED_SIGNALING_PATHWAY	24	-0.599877	-3.07127	1.55824e-07	1.94607e-06	1.01331e-06	179	tags=79%, list=27%, signal=60%
GOBP_ADAPTIVE_IMMUNE_RESPONSE_BASED_ON_SOMATIC_RECOMBINATION_OF_IMMUNE_RECEPTORS_BUILT_FROM_IMMUNOGLOBULIN_SUPERFAMILY_DOMAINS	29	-0.557481	-3.06878	1.85963e-07	2.27199e-06	1.18302e-06	144	tags=66%, list=22%, signal=54%
GOBP_IMMUNE_RESPONSE_REGULATING_SIGNALING_PATHWAY	22	-0.629057	-3.10261	2.4411e-07	2.91893e-06	1.51988e-06	144	tags=73%, list=22%, signal=59%
GOBP_LEUKOCYTE_PROLIFERATION	20	-0.644649	-3.05746	2.54545e-07	2.9803e-06	1.55183e-06	116	tags=75%, list=18%, signal=64%
GOBP_REGULATION_OF_LEUKOCYTE_PROLIFERATION	17	-0.684391	-3.04385	2.81024e-07	3.15871e-06	1.64473e-06	116	tags=76%, list=18%, signal=65%
GOBP_MITOTIC_SPINDLE_ORGANIZATION	14	0.734851	2.84822	2.7726e-07	3.15871e-06	1.64473e-06	154	tags=93%, list=23%, signal=73%
GOBP_CELL_MIGRATION	64	-0.401289	-2.91018	2.9524e-07	3.25343e-06	1.69405e-06	172	tags=53%, list=26%, signal=44%
GOBP_POSITIVE_REGULATION_OF_IMMUNE_RESPONSE	33	-0.521598	-3.00315	4.24503e-07	4.5879e-06	2.38891e-06	179	tags=70%, list=27%, signal=54%
GOBP_REGULATION_OF_CELL_CYCLE_PROCESS	32	0.550967	2.85457	5.98221e-07	6.3434e-06	3.30299e-06	67	tags=53%, list=10%, signal=50%
GOBP_IMMUNE_RESPONSE_REGULATING_CELL_SURFACE_RECEPTOR_SIGNALING_PATHWAY	20	-0.632017	-2.99755	6.3317e-07	6.58966e-06	3.43121e-06	144	tags=75%, list=22%, signal=61%
GOBP_ACTIVATION_OF_IMMUNE_RESPONSE	27	-0.540212	-2.8968	9.82699e-07	1.00414e-05	5.22852e-06	144	tags=67%, list=22%, signal=54%
GOBP_MITOTIC_METAPHASE_PLATE_CONGRESSION	10	0.803681	2.72647	1.02675e-06	1.03042e-05	5.36534e-06	138	tags=100%, list=21%, signal=80%
GOBP_CELL_CHEMOTAXIS	24	-0.562805	-2.88147	1.09786e-06	1.08245e-05	5.63629e-06	172	tags=71%, list=26%, signal=54%
GOBP_ORGANELLE_ASSEMBLY	32	0.541554	2.80581	1.11895e-06	1.08422e-05	5.64552e-06	67	tags=50%, list=10%, signal=47%
GOBP_REGULATION_OF_NUCLEAR_DIVISION	10	0.800848	2.71686	1.20928e-06	1.15189e-05	5.99785e-06	53	tags=80%, list=8%, signal=75%
GOBP_MITOTIC_CELL_CYCLE_PHASE_TRANSITION	28	0.567271	2.81246	1.27506e-06	1.19431e-05	6.21872e-06	115	tags=64%, list=17%, signal=55%
GOBP_POSITIVE_REGULATION_OF_LEUKOCYTE_PROLIFERATION	14	-0.697407	-2.86072	1.3446e-06	1.2388e-05	6.45038e-06	116	tags=79%, list=18%, signal=66%
GOBP_REGULATION_OF_CHROMOSOME_ORGANIZATION	12	0.753505	2.74815	1.42019e-06	1.28733e-05	6.7031e-06	53	tags=75%, list=8%, signal=70%
GOBP_ORGANELLE_LOCALIZATION	26	0.574158	2.78622	1.49752e-06	1.33588e-05	6.95591e-06	138	tags=65%, list=21%, signal=54%
GOBP_POSITIVE_REGULATION_OF_LOCOMOTION	20	-0.613118	-2.90792	1.76126e-06	1.54661e-05	8.05313e-06	154	tags=75%, list=23%, signal=59%
GOBP_LYMPHOCYTE_MEDIATED_IMMUNITY	28	-0.536426	-2.91617	1.80881e-06	1.56392e-05	8.14329e-06	144	tags=64%, list=22%, signal=53%
GOBP_ESTABLISHMENT_OF_ORGANELLE_LOCALIZATION	22	0.59766	2.73268	1.90031e-06	1.61815e-05	8.42564e-06	138	tags=68%, list=21%, signal=56%
GOBP_VESICLE_MEDIATED_TRANSPORT	65	-0.379818	-2.76752	2.24599e-06	1.85625e-05	9.66541e-06	186	tags=55%, list=28%, signal=44%
GOBP_DNA_METABOLIC_PROCESS	33	0.524166	2.73684	2.22902e-06	1.85625e-05	9.66541e-06	165	tags=64%, list=25%, signal=50%
GOBP_MEIOTIC_CELL_CYCLE	15	0.692582	2.75877	2.44192e-06	1.96051e-05	1.02083e-05	93	tags=73%, list=14%, signal=64%
GOBP_CELL_CYCLE_PHASE_TRANSITION	32	0.529232	2.74196	2.41657e-06	1.96051e-05	1.02083e-05	115	tags=59%, list=17%, signal=52%
GOBP_LEUKOCYTE_MIGRATION	30	-0.501407	-2.78962	3.62519e-06	2.86952e-05	1.49415e-05	172	tags=63%, list=26%, signal=49%
GOBP_POSITIVE_REGULATION_OF_CELL_CELL_ADHESION	21	-0.581365	-2.82121	3.99211e-06	3.11606e-05	1.62252e-05	121	tags=67%, list=18%, signal=56%
GOBP_REGULATION_OF_RESPONSE_TO_EXTERNAL_STIMULUS	39	-0.46617	-2.8549	4.06188e-06	3.12709e-05	1.62827e-05	160	tags=59%, list=24%, signal=48%
GOBP_POSITIVE_REGULATION_OF_LEUKOCYTE_CELL_CELL_ADHESION	19	-0.603799	-2.80214	5.87541e-06	4.46214e-05	2.32342e-05	121	tags=68%, list=18%, signal=58%
GOBP_RESPONSE_TO_CYTOKINE	38	-0.458141	-2.77651	6.75979e-06	5.06534e-05	2.63751e-05	179	tags=66%, list=27%, signal=51%
GOBP_PHAGOCYTOSIS	27	-0.502243	-2.6932	7.03998e-06	5.20588e-05	2.71069e-05	186	tags=70%, list=28%, signal=53%
GOBP_PRODUCTION_OF_MOLECULAR_MEDIATOR_OF_IMMUNE_RESPONSE	17	-0.621697	-2.76502	7.34544e-06	5.36121e-05	2.79157e-05	116	tags=71%, list=18%, signal=60%
GOBP_RESPONSE_TO_INTERFERON_GAMMA	10	-0.745844	-2.6375	1.07534e-05	7.74793e-05	4.03432e-05	131	tags=90%, list=20%, signal=73%
GOBP_REGULATION_OF_B_CELL_ACTIVATION	14	-0.658882	-2.7027	1.12357e-05	7.99299e-05	4.16193e-05	144	tags=79%, list=22%, signal=63%
GOBP_RESPONSE_TO_BACTERIUM	34	-0.46771	-2.71745	1.21555e-05	8.53923e-05	4.44635e-05	179	tags=62%, list=27%, signal=48%
GOBP_NCRNA_METABOLIC_PROCESS	13	0.675107	2.53628	1.26546e-05	8.78009e-05	4.57177e-05	124	tags=77%, list=19%, signal=64%
GOBP_REGULATION_OF_CHEMOTAXIS	13	-0.681301	-2.71528	1.34359e-05	9.20851e-05	4.79484e-05	154	tags=85%, list=23%, signal=66%
GOBP_MICROTUBULE_BASED_MOVEMENT	12	0.712771	2.59959	1.48371e-05	0.000100464	5.2311e-05	138	tags=83%, list=21%, signal=67%
GOBP_LEUKOCYTE_CHEMOTAXIS	18	-0.598702	-2.72317	2.06482e-05	0.000138146	7.19323e-05	228	tags=89%, list=34%, signal=60%
GOBP_POSITIVE_REGULATION_OF_CELL_ADHESION	30	-0.466867	-2.59746	2.23835e-05	0.000147994	7.70602e-05	154	tags=60%, list=23%, signal=48%
GOBP_CELL_CELL_ADHESION	38	-0.435082	-2.63676	2.47412e-05	0.000161681	8.41866e-05	293	tags=79%, list=44%, signal=47%
GOBP_CIRCULATORY_SYSTEM_PROCESS	19	-0.574606	-2.66666	2.73857e-05	0.000176905	9.2114e-05	236	tags=89%, list=36%, signal=59%
GOBP_LEUKOCYTE_CELL_CELL_ADHESION	25	-0.497729	-2.57571	4.63376e-05	0.000295929	0.000154089	121	tags=56%, list=18%, signal=48%
GOBP_MYELOID_LEUKOCYTE_MIGRATION	19	-0.559003	-2.59425	5.63762e-05	0.000355994	0.000185365	234	tags=84%, list=35%, signal=56%
GOBP_RNA_PROCESSING	22	0.526716	2.4083	8.70663e-05	0.00054368	0.000283093	129	tags=55%, list=19%, signal=45%
GOBP_POSITIVE_REGULATION_OF_RESPONSE_TO_EXTERNAL_STIMULUS	23	-0.497871	-2.50316	0.000100996	0.000621368	0.000323544	160	tags=65%, list=24%, signal=51%
GOBP_CELL_CYCLE_G2_M_PHASE_TRANSITION	15	0.61032	2.43109	0.000101719	0.000621368	0.000323544	101	tags=67%, list=15%, signal=58%
GOBP_REGULATION_OF_CELL_CELL_ADHESION	31	-0.422895	-2.37534	0.000113838	0.000687927	0.000358201	121	tags=77%, list=18%, signal=66%
GOBP_HUMORAL_IMMUNE_RESPONSE_MEDIATED_BY_CIRCULATING_IMMUNOGLOBULIN	11	-0.666389	-2.46418	0.000116059	0.000693885	0.000361304	144	tags=82%, list=22%, signal=65%
GOBP_REGULATION_OF_CELLULAR_COMPONENT_MOVEMENT	39	-0.405138	-2.48113	0.00013471	0.000788614	0.000410629	147	tags=51%, list=22%, signal=42%
GOBP_COMPLEMENT_ACTIVATION	12	-0.637991	-2.44888	0.000133998	0.000788614	0.000410629	170	tags=83%, list=26%, signal=63%
GOBP_DNA_BIOSYNTHETIC_PROCESS	12	0.661708	2.41336	0.000144357	0.00083638	0.000435501	142	tags=75%, list=21%, signal=60%
GOBP_RIBONUCLEOPROTEIN_COMPLEX_BIOGENESIS	11	0.675228	2.37278	0.000147415	0.000845382	0.000440187	121	tags=73%, list=18%, signal=60%
GOBP_ANTIGEN_RECEPTOR_MEDIATED_SIGNALING_PATHWAY	14	-0.597275	-2.44999	0.000157342	0.000893195	0.000465084	144	tags=71%, list=22%, signal=57%
GOBP_POSITIVE_REGULATION_OF_CELL_CYCLE_PROCESS	16	0.589545	2.39957	0.000192993	0.00108096	0.000562854	67	tags=56%, list=10%, signal=52%
GOBP_T_CELL_ACTIVATION	31	-0.411141	-2.30932	0.000194266	0.00108096	0.000562854	116	tags=48%, list=18%, signal=42%
GOBP_POSITIVE_REGULATION_OF_T_CELL_PROLIFERATION	11	-0.649547	-2.40191	0.0002178	0.00118838	0.000618787	116	tags=73%, list=18%, signal=61%
GOBP_IMMUNOGLOBULIN_PRODUCTION	11	-0.649399	-2.40136	0.0002178	0.00118838	0.000618787	208	tags=91%, list=31%, signal=63%
GOBP_BIOLOGICAL_PROCESS_INVOLVED_IN_SYMBIOTIC_INTERACTION	12	-0.619492	-2.37787	0.000248479	0.00134274	0.000699163	179	tags=83%, list=27%, signal=62%
GOBP_MYELOID_LEUKOCYTE_ACTIVATION	18	-0.540404	-2.458	0.000272253	0.0014572	0.000758761	154	tags=67%, list=23%, signal=53%
GOBP_REGULATION_OF_CELL_ADHESION	40	-0.372255	-2.29564	0.000298403	0.0015821	0.000823793	293	tags=75%, list=44%, signal=44%
GOBP_NEGATIVE_REGULATION_OF_IMMUNE_SYSTEM_PROCESS	28	-0.435038	-2.36499	0.000357731	0.00187892	0.000978348	120	tags=50%, list=18%, signal=43%
GOBP_CHEMICAL_HOMEOSTASIS	50	-0.334443	-2.23654	0.00037239	0.0019378	0.00100901	140	tags=44%, list=21%, signal=38%
GOBP_B_CELL_ACTIVATION	22	-0.489178	-2.4127	0.000389614	0.00200884	0.001046	144	tags=64%, list=22%, signal=52%
GOBP_MEIOTIC_CELL_CYCLE_PROCESS	12	0.637569	2.32532	0.000402193	0.00205484	0.00106995	93	tags=67%, list=14%, signal=58%
GOBP_POSITIVE_REGULATION_OF_CYTOKINE_PRODUCTION	28	-0.431578	-2.34619	0.000414065	0.00209644	0.00109161	235	tags=71%, list=35%, signal=48%
GOBP_RESPONSE_TO_MOLECULE_OF_BACTERIAL_ORIGIN	19	-0.504206	-2.33994	0.000436057	0.00218278	0.00113657	172	tags=63%, list=26%, signal=48%
GOBP_CYTOSKELETON_ORGANIZATION	63	0.333021	2.10587	0.000438887	0.00218278	0.00113657	126	tags=40%, list=19%, signal=36%
GOBP_REGULATION_OF_IMMUNE_EFFECTOR_PROCESS	17	-0.53509	-2.37983	0.000446757	0.00220244	0.0011468	121	tags=59%, list=18%, signal=49%
GOBP_RESPONSE_TO_WOUNDING	23	-0.461337	-2.31948	0.000474592	0.00231931	0.00120766	129	tags=52%, list=19%, signal=44%
GOBP_ORGANIC_ACID_TRANSPORT	10	-0.651132	-2.30257	0.000501999	0.0024321	0.00126639	109	tags=70%, list=16%, signal=59%
GOBP_CELL_ACTIVATION_INVOLVED_IN_IMMUNE_RESPONSE	20	-0.496682	-2.35568	0.00050696	0.00243514	0.00126797	234	tags=75%, list=35%, signal=50%
GOBP_MUSCLE_CELL_PROLIFERATION	10	-0.650351	-2.29981	0.000512296	0.00243992	0.00127046	162	tags=80%, list=24%, signal=61%
GOBP_DEFENSE_RESPONSE_TO_BACTERIUM	18	-0.519855	-2.36453	0.000541804	0.00255877	0.00133234	179	tags=72%, list=27%, signal=54%
GOBP_REGULATION_OF_T_CELL_PROLIFERATION	12	-0.598241	-2.2963	0.00055181	0.00258431	0.00134564	116	tags=67%, list=18%, signal=56%
GOBP_REGULATION_OF_T_CELL_ACTIVATION	20	-0.492003	-2.33349	0.000593925	0.00273595	0.0014246	116	tags=55%, list=18%, signal=47%
GOBP_REGULATION_OF_MITOTIC_CELL_CYCLE	25	0.462148	2.21307	0.000589252	0.00273595	0.0014246	115	tags=52%, list=17%, signal=45%
GOBP_POSITIVE_REGULATION_OF_B_CELL_ACTIVATION	11	-0.611474	-2.26112	0.000661172	0.00302097	0.00157301	144	tags=73%, list=22%, signal=58%
GOBP_REGULATION_OF_CELL_POPULATION_PROLIFERATION	70	-0.288635	-2.14871	0.000735503	0.00333349	0.00173574	120	tags=39%, list=18%, signal=35%
GOBP_LEUKOCYTE_DIFFERENTIATION	33	-0.381309	-2.19542	0.000789185	0.00354818	0.00184752	114	tags=45%, list=17%, signal=40%
GOBP_CELLULAR_MACROMOLECULE_BIOSYNTHETIC_PROCESS	51	0.362371	2.16411	0.00082826	0.00366522	0.00190847	142	tags=41%, list=21%, signal=35%
GOBP_RESPONSE_TO_OXYGEN_CONTAINING_COMPOUND	55	-0.30692	-2.11324	0.000824253	0.00366522	0.00190847	222	tags=55%, list=34%, signal=40%
GOBP_NEGATIVE_REGULATION_OF_CELL_CYCLE_PROCESS	14	0.568989	2.20535	0.000897549	0.0039408	0.00205196	189	tags=79%, list=29%, signal=57%
GOBP_DNA_REPAIR	16	0.544138	2.21475	0.000930619	0.00405432	0.00211107	165	tags=69%, list=25%, signal=53%
GOBP_REGULATION_OF_VESICLE_MEDIATED_TRANSPORT	24	-0.419373	-2.14712	0.000945724	0.00408844	0.00212884	156	tags=54%, list=24%, signal=43%
GOBP_NEGATIVE_REGULATION_OF_MULTICELLULAR_ORGANISMAL_PROCESS	34	-0.380825	-2.21264	0.000965052	0.00414015	0.00215576	104	tags=41%, list=16%, signal=37%
GOBP_NEGATIVE_REGULATION_OF_LOCOMOTION	17	-0.518637	-2.30666	0.000994709	0.00423505	0.00220518	120	tags=59%, list=18%, signal=49%
GOBP_REGULATION_OF_INFLAMMATORY_RESPONSE	19	-0.483633	-2.24447	0.00109416	0.00462345	0.00240742	146	tags=58%, list=22%, signal=46%
GOBP_REGULATION_OF_DEFENSE_RESPONSE	25	-0.416013	-2.15283	0.00115413	0.00484044	0.0025204	114	tags=48%, list=17%, signal=41%
GOBP_POSITIVE_REGULATION_OF_CELL_CYCLE	19	0.492682	2.13842	0.00117312	0.00488366	0.00254291	67	tags=47%, list=10%, signal=44%
GOBP_REGULATION_OF_TRANSPORT	66	-0.28449	-2.08927	0.00118484	0.00489618	0.00254942	322	tags=71%, list=49%, signal=41%
GOBP_ANTIGEN_PROCESSING_AND_PRESENTATION	11	-0.591334	-2.18664	0.00124517	0.00510791	0.00265967	116	tags=64%, list=18%, signal=53%
GOBP_POSITIVE_REGULATION_OF_MULTICELLULAR_ORGANISMAL_PROCESS	56	-0.305517	-2.11283	0.00126086	0.00513479	0.00267367	120	tags=39%, list=18%, signal=35%
GOBP_MACROPHAGE_ACTIVATION	13	-0.556557	-2.21812	0.00127454	0.00515317	0.00268324	154	tags=69%, list=23%, signal=54%
GOBP_HOMEOSTATIC_PROCESS	70	-0.278146	-2.07062	0.00128881	0.00517363	0.00269389	140	tags=40%, list=21%, signal=35%
GOBP_REGULATION_OF_LEUKOCYTE_MIGRATION	13	-0.55485	-2.21132	0.00133774	0.00529443	0.00275679	120	tags=62%, list=18%, signal=51%
GOBP_G_PROTEIN_COUPLED_RECEPTOR_SIGNALING_PATHWAY	30	-0.381268	-2.12122	0.0013361	0.00529443	0.00275679	296	tags=73%, list=45%, signal=42%
GOBP_T_CELL_PROLIFERATION	14	-0.536659	-2.20134	0.00142528	0.00556256	0.0028964	116	tags=64%, list=18%, signal=54%
GOBP_CYTOKINE_PRODUCTION	36	-0.365007	-2.1623	0.00142226	0.00556256	0.0028964	235	tags=61%, list=35%, signal=42%
GOBP_CELLULAR_RESPONSE_TO_DNA_DAMAGE_STIMULUS	31	0.412975	2.11772	0.00146839	0.00569129	0.00296344	171	tags=58%, list=26%, signal=45%
GOBP_POSITIVE_REGULATION_OF_INTRACELLULAR_SIGNAL_TRANSDUCTION	40	-0.334727	-2.06421	0.00163568	0.00629625	0.00327844	308	tags=75%, list=47%, signal=43%
GOBP_POSITIVE_REGULATION_OF_IMMUNE_EFFECTOR_PROCESS	13	-0.548622	-2.18649	0.0016748	0.00640298	0.00333401	121	tags=62%, list=18%, signal=51%
GOBP_B_CELL_RECEPTOR_SIGNALING_PATHWAY	12	-0.557457	-2.13976	0.00178506	0.0067784	0.00352949	144	tags=67%, list=22%, signal=53%
GOBP_CELLULAR_RESPONSE_TO_OXYGEN_CONTAINING_COMPOUND	40	-0.330811	-2.04006	0.00207841	0.00783938	0.00408194	140	tags=48%, list=21%, signal=40%
GOBP_REGULATION_OF_LIPID_TRANSPORT	10	-0.595859	-2.10711	0.00223648	0.00837933	0.00436309	48	tags=50%, list=7%, signal=47%
GOBP_NEURON_APOPTOTIC_PROCESS	10	-0.590944	-2.08973	0.00236188	0.00879059	0.00457723	72	tags=60%, list=11%, signal=54%
GOBP_CELL_SUBSTRATE_ADHESION	25	-0.397827	-2.05872	0.00241151	0.00891626	0.00464267	239	tags=72%, list=36%, signal=48%
GOBP_MONONUCLEAR_CELL_MIGRATION	17	-0.493269	-2.19383	0.0024544	0.0090155	0.00469434	120	tags=53%, list=18%, signal=44%
GOBP_NEGATIVE_REGULATION_OF_RESPONSE_TO_EXTERNAL_STIMULUS	19	-0.453085	-2.1027	0.00248489	0.00906822	0.00472179	94	tags=47%, list=14%, signal=42%
GOBP_NEGATIVE_REGULATION_OF_CELL_CYCLE	17	0.500322	2.087	0.00273084	0.0099015	0.00515568	189	tags=71%, list=29%, signal=52%
GOBP_RECEPTOR_MEDIATED_ENDOCYTOSIS	16	-0.503833	-2.17786	0.00279795	0.0100156	0.00521509	297	tags=88%, list=45%, signal=49%
GOBP_EXPORT_FROM_CELL	26	-0.396101	-2.08454	0.00278314	0.0100156	0.00521509	121	tags=46%, list=18%, signal=39%
GOBP_RESPONSE_TO_TUMOR_NECROSIS_FACTOR	10	-0.579314	-2.04861	0.00319793	0.0113749	0.00592288	146	tags=70%, list=22%, signal=55%
GOBP_REGULATION_OF_CELL_DIVISION	10	0.609065	2.06624	0.00360239	0.012733	0.00663002	67	tags=60%, list=10%, signal=55%
GOBP_RESPONSE_TO_EXTRACELLULAR_STIMULUS	16	-0.495665	-2.14256	0.00379566	0.0132494	0.00689894	75	tags=56%, list=11%, signal=51%
GOBP_REPRODUCTION	46	0.341742	1.98293	0.00377358	0.0132494	0.00689894	112	tags=37%, list=17%, signal=33%
GOBP_EXTERNAL_ENCAPSULATING_STRUCTURE_ORGANIZATION	13	-0.508454	-2.02641	0.00390984	0.0132736	0.00691151	235	tags=77%, list=35%, signal=51%
GOBP_GRANULOCYTE_MIGRATION	13	-0.506033	-2.01676	0.00390984	0.0132736	0.00691151	269	tags=85%, list=41%, signal=51%
GOBP_REGULATION_OF_LEUKOCYTE_MEDIATED_IMMUNITY	13	-0.501086	-1.99704	0.00390984	0.0132736	0.00691151	121	tags=54%, list=18%, signal=45%
GOBP_NEGATIVE_REGULATION_OF_PHOSPHORYLATION	12	-0.515064	-1.97704	0.00392066	0.0132736	0.00691151	118	tags=58%, list=18%, signal=49%
GOBP_NEGATIVE_REGULATION_OF_IMMUNE_RESPONSE	12	-0.514441	-1.97464	0.00392066	0.0132736	0.00691151	104	tags=58%, list=16%, signal=50%
GOBP_PROTEIN_CONTAINING_COMPLEX_ORGANIZATION	65	0.308976	1.97026	0.00397979	0.0133931	0.00697373	139	tags=40%, list=21%, signal=35%
GOBP_GRANULOCYTE_CHEMOTAXIS	11	-0.545803	-2.01828	0.00411241	0.0136756	0.00712083	269	tags=91%, list=41%, signal=55%
GOBP_MEMBRANE_INVAGINATION	11	-0.545715	-2.01796	0.00411241	0.0136756	0.00712083	186	tags=82%, list=28%, signal=60%
GOBP_CELLULAR_RESPONSE_TO_MOLECULE_OF_BACTERIAL_ORIGIN	14	-0.49998	-2.05089	0.0043799	0.0143948	0.0074953	172	tags=64%, list=26%, signal=49%
GOBP_NEGATIVE_REGULATION_OF_MOLECULAR_FUNCTION	33	-0.349581	-2.01275	0.00436121	0.0143948	0.0074953	80	tags=39%, list=12%, signal=36%
GOBP_REGULATION_OF_DNA_BINDING_TRANSCRIPTION_FACTOR_ACTIVITY	17	-0.474511	-2.1104	0.0044965	0.0146741	0.00764076	279	tags=82%, list=42%, signal=49%
GOBP_SENSORY_PERCEPTION	13	-0.516607	-2.0589	0.00455294	0.0146741	0.00764076	227	tags=85%, list=34%, signal=57%
GOBP_RESPONSE_TO_METAL_ION	11	-0.543694	-2.01048	0.00456934	0.0146741	0.00764076	277	tags=91%, list=42%, signal=54%
GOBP_REGULATION_OF_LIPID_LOCALIZATION	11	-0.543352	-2.00922	0.00456934	0.0146741	0.00764076	166	tags=64%, list=25%, signal=48%
GOBP_NEGATIVE_REGULATION_OF_CELL_POPULATION_PROLIFERATION	24	-0.390584	-1.99972	0.00466601	0.0148994	0.00775808	63	tags=38%, list=10%, signal=35%
GOBP_REGULATION_OF_RESPONSE_TO_STRESS	43	-0.308902	-1.95148	0.00490063	0.0155602	0.00810214	120	tags=42%, list=18%, signal=37%
GOBP_POSITIVE_REGULATION_OF_CELL_POPULATION_PROLIFERATION	50	-0.280744	-1.87743	0.00524427	0.0165578	0.00862157	120	tags=40%, list=18%, signal=35%
GOBP_REGULATION_OF_MITOTIC_CELL_CYCLE_PHASE_TRANSITION	20	0.445522	1.96724	0.00549639	0.0172568	0.00898558	189	tags=65%, list=29%, signal=48%
GOBP_METAL_ION_HOMEOSTASIS	29	-0.361011	-1.98727	0.0055332	0.0172759	0.00899549	281	tags=72%, list=42%, signal=44%
GOBP_MONONUCLEAR_CELL_DIFFERENTIATION	26	-0.372396	-1.95979	0.00574713	0.0178447	0.00929166	114	tags=81%, list=17%, signal=70%
GOBP_ORGANIC_ACID_BIOSYNTHETIC_PROCESS	11	-0.532442	-1.96887	0.00594014	0.0182292	0.00949187	51	tags=45%, list=8%, signal=43%
GOBP_MONOCARBOXYLIC_ACID_METABOLIC_PROCESS	20	-0.412709	-1.95741	0.005978	0.0182292	0.00949187	59	tags=55%, list=9%, signal=52%
GOBP_NEGATIVE_REGULATION_OF_CELL_CYCLE_PHASE_TRANSITION	12	0.535415	1.95274	0.00600071	0.0182292	0.00949187	189	tags=75%, list=29%, signal=55%
GOBP_NEGATIVE_REGULATION_OF_INFLAMMATORY_RESPONSE	12	-0.501607	-1.92538	0.00599631	0.0182292	0.00949187	94	tags=50%, list=14%, signal=44%
GOBP_ORGANIC_HYDROXY_COMPOUND_TRANSPORT	16	-0.45732	-1.9768	0.0061263	0.0185106	0.00963843	166	tags=56%, list=25%, signal=43%
GOBP_REGULATION_OF_LIPID_METABOLIC_PROCESS	11	-0.52675	-1.94782	0.00616861	0.0185388	0.0096531	54	tags=45%, list=8%, signal=42%
GOBP_NEGATIVE_REGULATION_OF_CELL_ACTIVATION	14	-0.481927	-1.97684	0.00622407	0.018606	0.00968808	104	tags=93%, list=16%, signal=80%
GOBP_CELLULAR_RESPONSE_TO_BIOTIC_STIMULUS	15	-0.465909	-1.96814	0.00629371	0.0186667	0.00971969	172	tags=60%, list=26%, signal=45%
GOBP_ION_HOMEOSTASIS	37	-0.319161	-1.91166	0.00631081	0.0186667	0.00971969	120	tags=41%, list=18%, signal=35%
GOBP_NEGATIVE_REGULATION_OF_MITOTIC_CELL_CYCLE	11	0.541998	1.9046	0.0064	0.0188314	0.00980546	189	tags=73%, list=29%, signal=53%
GOBP_NEGATIVE_REGULATION_OF_PHOSPHORUS_METABOLIC_PROCESS	14	-0.481352	-1.97448	0.00645459	0.0188931	0.00983758	118	tags=57%, list=18%, signal=48%
GOBP_REGULATION_OF_HEMOPOIESIS	16	-0.445954	-1.92767	0.00659755	0.0191125	0.00995181	114	tags=50%, list=17%, signal=42%
GOBP_REGULATION_OF_LEUKOCYTE_DIFFERENTIATION	16	-0.445954	-1.92767	0.00659755	0.0191125	0.00995181	114	tags=50%, list=17%, signal=42%
GOBP_POSITIVE_REGULATION_OF_SIGNALING	56	-0.272075	-1.88156	0.00694848	0.0200259	0.0104274	284	tags=64%, list=43%, signal=40%
GOBP_NERVOUS_SYSTEM_PROCESS	23	-0.385617	-1.93878	0.00709914	0.0203557	0.0105992	228	tags=78%, list=34%, signal=53%
GOBP_NEGATIVE_REGULATION_OF_CYTOKINE_PRODUCTION	13	-0.47607	-1.89734	0.0075897	0.0216518	0.011274	146	tags=54%, list=22%, signal=43%
GOBP_FATTY_ACID_METABOLIC_PROCESS	11	-0.517775	-1.91464	0.00776788	0.0220482	0.0114804	51	tags=73%, list=8%, signal=68%
GOBP_POSITIVE_REGULATION_OF_GENE_EXPRESSION	42	-0.298231	-1.86689	0.00785057	0.022171	0.0115443	116	tags=38%, list=18%, signal=34%
GOBP_NEUTROPHIL_MIGRATION	12	-0.495471	-1.90183	0.00807196	0.0226822	0.0118105	269	tags=83%, list=41%, signal=50%
GOBP_B_CELL_DIFFERENTIATION	10	-0.540964	-1.91299	0.00817439	0.0227426	0.011842	94	tags=60%, list=14%, signal=52%
GOBP_NEUTROPHIL_CHEMOTAXIS	10	-0.538164	-1.90309	0.00817439	0.0227426	0.011842	269	tags=90%, list=41%, signal=54%
GOBP_REGULATION_OF_DNA_METABOLIC_PROCESS	14	0.500395	1.93949	0.00865113	0.0239504	0.0124709	142	tags=57%, list=21%, signal=46%
GOBP_REGULATION_OF_CELL_CYCLE_PHASE_TRANSITION	23	0.419835	1.95125	0.00895724	0.0246763	0.0128489	189	tags=61%, list=29%, signal=45%
GOBP_NEURON_DEATH	15	-0.450036	-1.90109	0.00909091	0.0248014	0.012914	72	tags=47%, list=11%, signal=43%
GOBP_CELL_MATRIX_ADHESION	15	-0.448875	-1.89619	0.00909091	0.0248014	0.012914	187	tags=67%, list=28%, signal=49%
GOBP_REGULATION_OF_SMALL_MOLECULE_METABOLIC_PROCESS	12	-0.49153	-1.8867	0.00922509	0.0249452	0.0129889	146	tags=67%, list=22%, signal=53%
GOBP_ACTIN_FILAMENT_BASED_PROCESS	38	-0.303682	-1.84043	0.00923239	0.0249452	0.0129889	236	tags=61%, list=36%, signal=41%
GOBP_REGULATION_OF_RESPONSE_TO_BIOTIC_STIMULUS	16	-0.434721	-1.87912	0.00942507	0.025344	0.0131965	112	tags=50%, list=17%, signal=43%
GOBP_REGULATION_OF_ORGANELLE_ORGANIZATION	50	0.309116	1.83676	0.0103464	0.0276891	0.0144176	76	tags=30%, list=11%, signal=29%
GOBP_IMMUNE_SYSTEM_DEVELOPMENT	47	-0.275105	-1.79791	0.0104367	0.0277982	0.0144744	239	tags=60%, list=36%, signal=41%
GOBP_SECRETION	27	-0.343866	-1.84393	0.0109154	0.0289361	0.0150669	188	tags=52%, list=28%, signal=39%
GOBP_CELLULAR_RESPONSE_TO_EXTRACELLULAR_STIMULUS	10	-0.526227	-1.86088	0.0111262	0.0293566	0.0152859	75	tags=60%, list=11%, signal=54%
GOBP_METAL_ION_TRANSPORT	25	-0.35188	-1.82095	0.0112275	0.0294854	0.015353	284	tags=72%, list=43%, signal=43%
GOBP_MAPK_CASCADE	29	-0.332464	-1.83012	0.0115694	0.0302419	0.0157469	308	tags=76%, list=47%, signal=42%
GOBP_REGULATION_OF_METAL_ION_TRANSPORT	14	-0.447654	-1.83625	0.0119871	0.0311886	0.0162398	188	tags=64%, list=28%, signal=47%
GOBP_TRANSMEMBRANE_TRANSPORT	33	-0.314751	-1.81221	0.012314	0.0318916	0.0166058	241	tags=64%, list=36%, signal=43%
GOBP_CATION_TRANSPORT	30	-0.327231	-1.82058	0.0124302	0.0320449	0.0166857	284	tags=70%, list=43%, signal=42%
GOBP_NEGATIVE_REGULATION_OF_TRANSPORT	11	-0.501041	-1.85276	0.0125657	0.0322462	0.0167905	118	tags=55%, list=18%, signal=46%
GOBP_WOUND_HEALING	15	-0.437636	-1.84871	0.0130536	0.0331871	0.0172804	118	tags=47%, list=18%, signal=39%
GOBP_POSITIVE_REGULATION_OF_ERK1_AND_ERK2_CASCADE	15	-0.434921	-1.83724	0.0130536	0.0331871	0.0172804	179	tags=60%, list=27%, signal=45%
GOBP_LYMPHOCYTE_ACTIVATION_INVOLVED_IN_IMMUNE_RESPONSE	13	-0.458849	-1.82871	0.0131095	0.0331871	0.0172804	305	tags=85%, list=46%, signal=47%
GOBP_HEMOSTASIS	11	-0.494759	-1.82953	0.0132511	0.0333951	0.0173887	118	tags=55%, list=18%, signal=46%
GOBP_CATION_TRANSMEMBRANE_TRANSPORT	17	-0.408896	-1.81858	0.0134497	0.0337444	0.0175706	277	tags=82%, list=42%, signal=49%
GOBP_POSITIVE_REGULATION_OF_ORGANELLE_ORGANIZATION	21	0.410478	1.84425	0.0143198	0.0357677	0.0186241	67	tags=38%, list=10%, signal=35%
GOBP_POSITIVE_REGULATION_OF_MAPK_CASCADE	25	-0.347226	-1.79687	0.0144711	0.0359856	0.0187376	308	tags=76%, list=47%, signal=42%
GOBP_MYELOID_CELL_DIFFERENTIATION	17	-0.405016	-1.80132	0.0146295	0.0362194	0.0188593	118	tags=53%, list=18%, signal=45%
GOBP_AMIDE_BIOSYNTHETIC_PROCESS	23	0.400414	1.86099	0.0147034	0.0362426	0.0188714	134	tags=48%, list=20%, signal=40%
GOBP_RESPONSE_TO_NITROGEN_COMPOUND	28	-0.331974	-1.80471	0.0154037	0.0376387	0.0195983	239	tags=61%, list=36%, signal=41%
GOBP_REGULATION_OF_INTRACELLULAR_SIGNAL_TRANSDUCTION	63	-0.231315	-1.67086	0.0153759	0.0376387	0.0195983	308	tags=68%, list=47%, signal=40%
GOBP_LIPID_LOCALIZATION	22	-0.362451	-1.78766	0.0155983	0.0377856	0.0196749	93	tags=36%, list=14%, signal=32%
GOBP_NEURAL_PRECURSOR_CELL_PROLIFERATION	10	0.523414	1.77567	0.0155413	0.0377856	0.0196749	44	tags=40%, list=7%, signal=38%
GOBP_POSITIVE_REGULATION_OF_CELL_PROJECTION_ORGANIZATION	16	-0.413342	-1.78671	0.0174364	0.0420568	0.0218989	347	tags=88%, list=52%, signal=43%
GOBP_ORGANIC_ACID_METABOLIC_PROCESS	31	-0.315813	-1.77387	0.017602	0.042275	0.0220124	59	tags=32%, list=9%, signal=31%
GOBP_AXON_DEVELOPMENT	19	-0.386804	-1.7951	0.0179169	0.0425371	0.0221489	223	tags=63%, list=34%, signal=43%
GOBP_VASCULAR_PROCESS_IN_CIRCULATORY_SYSTEM	10	-0.50193	-1.77496	0.0179382	0.0425371	0.0221489	222	tags=80%, list=34%, signal=54%
GOBP_STEROL_TRANSPORT	10	-0.501069	-1.77191	0.0179382	0.0425371	0.0221489	166	tags=80%, list=25%, signal=61%
GOBP_NEGATIVE_REGULATION_OF_DEFENSE_RESPONSE	16	-0.403015	-1.74207	0.0221489	0.0521561	0.0271575	94	tags=44%, list=14%, signal=38%
GOBP_INORGANIC_ION_TRANSMEMBRANE_TRANSPORT	17	-0.388365	-1.72727	0.0221803	0.0521561	0.0271575	270	tags=76%, list=41%, signal=46%
GOBP_REGULATION_OF_EPITHELIAL_CELL_MIGRATION	10	-0.493645	-1.74566	0.0224796	0.0526396	0.0274093	146	tags=100%, list=22%, signal=79%
GOBP_CELLULAR_RESPONSE_TO_EXTERNAL_STIMULUS	12	-0.45036	-1.72867	0.0226015	0.0527055	0.0274436	75	tags=50%, list=11%, signal=45%
GOBP_RESPONSE_TO_INORGANIC_SUBSTANCE	16	-0.401093	-1.73376	0.0228558	0.0530783	0.0276377	277	tags=81%, list=42%, signal=48%
GOBP_DIVALENT_INORGANIC_CATION_HOMEOSTASIS	22	-0.344229	-1.69779	0.0231538	0.0535491	0.0278828	281	tags=73%, list=42%, signal=43%
GOBP_ENDOTHELIAL_CELL_PROLIFERATION	11	-0.468288	-1.73164	0.0235321	0.054201	0.0282223	120	tags=55%, list=18%, signal=45%
GOBP_CELLULAR_RESPONSE_TO_STRESS	50	0.282675	1.67965	0.0236714	0.0542993	0.0282735	171	tags=44%, list=26%, signal=35%
GOBP_ORGANOPHOSPHATE_BIOSYNTHETIC_PROCESS	18	0.406349	1.72939	0.0238054	0.0543847	0.028318	116	tags=44%, list=18%, signal=38%
GOBP_VIRAL_PROCESS	12	-0.448134	-1.72013	0.0239852	0.0545737	0.0284164	131	tags=92%, list=20%, signal=75%
GOBP_NEGATIVE_REGULATION_OF_CELL_ADHESION	14	-0.41796	-1.71445	0.0242047	0.054851	0.0285607	329	tags=86%, list=50%, signal=44%
GOBP_TRANSMEMBRANE_RECEPTOR_PROTEIN_TYROSINE_KINASE_SIGNALING_PATHWAY	17	-0.383149	-1.70407	0.0245399	0.0553872	0.0288399	318	tags=82%, list=48%, signal=44%
GOBP_REGULATION_OF_INNATE_IMMUNE_RESPONSE	12	-0.446669	-1.7145	0.0246771	0.0554742	0.0288852	94	tags=50%, list=14%, signal=44%
GOBP_CELLULAR_HOMEOSTASIS	40	-0.274437	-1.69241	0.0252417	0.0565172	0.0294283	140	tags=65%, list=21%, signal=55%
GOBP_POSITIVE_REGULATION_OF_TRANSPORT	41	-0.267373	-1.6623	0.0261597	0.0583402	0.0303775	156	tags=71%, list=24%, signal=58%
GOBP_POSITIVE_REGULATION_OF_DNA_METABOLIC_PROCESS	11	0.483442	1.69884	0.0264889	0.0588409	0.0306383	142	tags=55%, list=21%, signal=44%
GOBP_CELLULAR_ION_HOMEOSTASIS	35	-0.286286	-1.67624	0.0270833	0.0599245	0.0312025	281	tags=66%, list=42%, signal=40%
GOBP_ENDOTHELIAL_CELL_MIGRATION	11	-0.459199	-1.69803	0.027873	0.0614073	0.0319746	146	tags=91%, list=22%, signal=72%
GOBP_REGULATION_OF_SYSTEM_PROCESS	15	-0.395987	-1.67277	0.027972	0.0614073	0.0319746	78	tags=40%, list=12%, signal=36%
GOBP_TISSUE_MIGRATION	12	-0.440053	-1.68911	0.0295203	0.0645541	0.0336131	308	tags=92%, list=47%, signal=50%
GOBP_ION_TRANSPORT	41	-0.26495	-1.64724	0.0299353	0.0652078	0.0339535	284	tags=63%, list=43%, signal=39%
GOBP_NEURON_PROJECTION_GUIDANCE	11	-0.452797	-1.67436	0.030843	0.0669258	0.0348481	162	tags=64%, list=24%, signal=49%
GOBP_RESPONSE_TO_TOXIC_SUBSTANCE	11	-0.451397	-1.66918	0.0310715	0.0671623	0.0349712	128	tags=64%, list=19%, signal=52%
GOBP_ACTIN_POLYMERIZATION_OR_DEPOLYMERIZATION	10	-0.472995	-1.67263	0.0329246	0.0706246	0.036774	146	tags=60%, list=22%, signal=47%
GOBP_ACTIN_FILAMENT_ORGANIZATION	21	-0.344261	-1.6706	0.0328741	0.0706246	0.036774	312	tags=76%, list=47%, signal=42%
GOBP_GOLGI_VESICLE_TRANSPORT	10	0.486196	1.64941	0.0337621	0.0721455	0.0375659	345	tags=100%, list=52%, signal=49%
GOBP_EXOCYTOSIS	13	-0.415273	-1.65504	0.0344986	0.0734402	0.0382401	156	tags=54%, list=24%, signal=42%
GOBP_CELLULAR_RESPONSE_TO_NITROGEN_COMPOUND	18	-0.359752	-1.63632	0.0347123	0.0736163	0.0383318	58	tags=61%, list=9%, signal=57%
GOBP_NEGATIVE_REGULATION_OF_CATALYTIC_ACTIVITY	21	-0.339969	-1.64978	0.0357747	0.0755842	0.0393564	75	tags=38%, list=11%, signal=35%
GOBP_SMALL_MOLECULE_METABOLIC_PROCESS	61	-0.216999	-1.54392	0.0360231	0.0758238	0.0394812	160	tags=39%, list=24%, signal=33%
GOBP_AMEBOIDAL_TYPE_CELL_MIGRATION	14	-0.398287	-1.63375	0.0364223	0.0763781	0.0397698	146	tags=79%, list=22%, signal=63%
GOBP_CELL_KILLING	12	-0.427377	-1.64045	0.0378229	0.0790203	0.0411456	170	tags=58%, list=26%, signal=44%
GOBP_LEUKOCYTE_MEDIATED_CYTOTOXICITY	10	-0.462172	-1.63436	0.0386013	0.0803478	0.0418369	154	tags=60%, list=23%, signal=47%
GOBP_HISTONE_MODIFICATION	14	0.422113	1.63607	0.0393715	0.0816486	0.0425142	314	tags=86%, list=47%, signal=46%
GOBP_PEPTIDE_BIOSYNTHETIC_PROCESS	20	0.368145	1.62558	0.0396771	0.0819799	0.0426866	134	tags=45%, list=20%, signal=37%
GOBP_POSITIVE_REGULATION_OF_PEPTIDYL_TYROSINE_PHOSPHORYLATION	13	-0.406802	-1.62128	0.0407084	0.0837882	0.0436282	308	tags=77%, list=47%, signal=42%
GOBP_REGULATION_OF_ACTIN_FILAMENT_BASED_PROCESS	19	-0.346457	-1.60785	0.0408505	0.0837882	0.0436282	146	tags=47%, list=22%, signal=38%
GOBP_CELLULAR_LIPID_METABOLIC_PROCESS	36	-0.266895	-1.58109	0.0438413	0.0895957	0.0466522	51	tags=25%, list=8%, signal=24%
GOBP_VIRAL_LIFE_CYCLE	11	-0.436687	-1.61479	0.045008	0.0916467	0.0477201	297	tags=91%, list=45%, signal=51%
GOBP_RECEPTOR_METABOLIC_PROCESS	10	-0.452191	-1.59906	0.0463215	0.0936695	0.0487734	297	tags=80%, list=45%, signal=45%
GOBP_MAINTENANCE_OF_LOCATION	14	-0.385717	-1.58219	0.0463347	0.0936695	0.0487734	179	tags=57%, list=27%, signal=43%
GOBP_ERK1_AND_ERK2_CASCADE	17	-0.355229	-1.5799	0.0469561	0.0945854	0.0492503	140	tags=53%, list=21%, signal=43%
GOBP_ENZYME_LINKED_RECEPTOR_PROTEIN_SIGNALING_PATHWAY	27	-0.294488	-1.57914	0.0476309	0.0955711	0.0497636	476	tags=100%, list=72%, signal=29%
GOBP_REGULATION_OF_ION_TRANSMEMBRANE_TRANSPORT	15	-0.369609	-1.56134	0.0477855	0.0955711	0.0497636	277	tags=80%, list=42%, signal=48%
GOBP_REGULATION_OF_HORMONE_LEVELS	13	-0.395856	-1.57766	0.049218	0.0978212	0.0509352	282	tags=85%, list=43%, signal=50%
GOBP_POSITIVE_REGULATION_OF_CELL_DEATH	20	-0.332551	-1.57723	0.0492587	0.0978212	0.0509352	75	tags=35%, list=11%, signal=32%
GOBP_ANATOMICAL_STRUCTURE_FORMATION_INVOLVED_IN_MORPHOGENESIS	33	-0.27199	-1.56601	0.0497691	0.0984868	0.0512817	239	tags=58%, list=36%, signal=39%

## Sheet: Supp Table 10
Supplemental Table 10. Gene Set Enrichment Analysis (GSEA) results (p≤0.05). Validation dataset.
Description	setSize	enrichmentScore	NES	pvalue	p.adjust	qvalue	rank	leading_edge
GOBP_SUBSTRATE_ADHESION_DEPENDENT_CELL_SPREADING	11	0.66722	2.51326	0.000129516	0.0350989	0.0314929	69	tags=73%, list=14%, signal=64%
GOBP_CELL_SUBSTRATE_ADHESION	18	0.532699	2.49472	0.000104414	0.0350989	0.0314929	86	tags=61%, list=17%, signal=53%
GOBP_RESPONSE_TO_ENDOGENOUS_STIMULUS	60	-0.303056	-2.41995	0.00030127	0.0408221	0.0366281	100	tags=42%, list=20%, signal=38%
GOBP_REGULATION_OF_CELL_SUBSTRATE_ADHESION	14	0.570624	2.38452	0.000294063	0.0408221	0.0366281	86	tags=64%, list=17%, signal=55%
GOBP_CELLULAR_RESPONSE_TO_ENDOGENOUS_STIMULUS	54	-0.311436	-2.39124	0.000514047	0.0557227	0.0499979	100	tags=43%, list=20%, signal=38%
GOBP_MESENCHYMAL_CELL_DIFFERENTIATION	12	0.564028	2.21413	0.00162462	0.118288	0.106135	160	tags=83%, list=31%, signal=59%
GOBP_REGULATION_OF_ACTIN_FILAMENT_ORGANIZATION	15	0.50082	2.17018	0.00174595	0.118288	0.106135	83	tags=60%, list=16%, signal=52%
GOBP_DNA_REPLICATION	10	0.591923	2.13695	0.00165611	0.118288	0.106135	116	tags=80%, list=23%, signal=63%
GOBP_REGULATION_OF_CELLULAR_COMPONENT_SIZE	11	0.583052	2.19622	0.00242789	0.125947	0.113008	179	tags=91%, list=35%, signal=60%
GOBP_CYTOSKELETON_ORGANIZATION	63	0.27643	2.126	0.00316227	0.125947	0.113008	205	tags=60%, list=40%, signal=41%
GOBP_RESPONSE_TO_HORMONE	31	-0.344865	-2.12511	0.0039604	0.125947	0.113008	122	tags=52%, list=24%, signal=42%
GOBP_CELL_PROJECTION_ASSEMBLY	28	0.373333	2.11831	0.0031011	0.125947	0.113008	194	tags=71%, list=38%, signal=47%
GOBP_REGULATION_OF_CELL_MORPHOGENESIS	21	0.42253	2.11515	0.00210724	0.125947	0.113008	69	tags=48%, list=14%, signal=43%
GOBP_TRANSMEMBRANE_RECEPTOR_PROTEIN_TYROSINE_KINASE_SIGNALING_PATHWAY	24	-0.380399	-2.11306	0.00391304	0.125947	0.113008	239	tags=83%, list=47%, signal=46%
GOBP_ENZYME_LINKED_RECEPTOR_PROTEIN_SIGNALING_PATHWAY	33	-0.328517	-2.07603	0.00444148	0.125947	0.113008	95	tags=42%, list=19%, signal=37%
GOBP_CELLULAR_RESPONSE_TO_HORMONE_STIMULUS	24	-0.369133	-2.05048	0.00478261	0.125947	0.113008	122	tags=54%, list=24%, signal=43%
GOBP_RIBONUCLEOPROTEIN_COMPLEX_BIOGENESIS	14	0.490524	2.0498	0.00416509	0.125947	0.113008	142	tags=71%, list=28%, signal=53%
GOBP_RIBOSOME_BIOGENESIS	12	0.519177	2.03807	0.00487988	0.125947	0.113008	142	tags=75%, list=28%, signal=55%
GOBP_REGULATION_OF_GTPASE_ACTIVITY	23	0.392762	2.03217	0.00430954	0.125947	0.113008	170	tags=70%, list=33%, signal=49%
GOBP_ACTIN_FILAMENT_ORGANIZATION	26	0.369747	2.02238	0.00462706	0.125947	0.113008	94	tags=46%, list=18%, signal=40%
GOBP_NCRNA_METABOLIC_PROCESS	18	0.425256	1.99155	0.00467377	0.125947	0.113008	223	tags=83%, list=44%, signal=49%
GOBP_RESPONSE_TO_NITROGEN_COMPOUND	43	-0.294025	-2.06019	0.00537153	0.131944	0.118388	100	tags=42%, list=20%, signal=37%
GOBP_MICROTUBULE_CYTOSKELETON_ORGANIZATION	22	0.388824	1.98021	0.0055991	0.131944	0.118388	217	tags=77%, list=43%, signal=46%
GOBP_PROTEIN_CONTAINING_COMPLEX_ORGANIZATION	58	0.260865	1.93989	0.00612061	0.138224	0.124023	200	tags=59%, list=39%, signal=40%
GOBP_ORGANELLE_LOCALIZATION	15	0.459452	1.99092	0.00676056	0.146569	0.131511	105	tags=60%, list=21%, signal=49%
GOBP_MICROTUBULE_BASED_PROCESS	30	0.329664	1.92007	0.00787979	0.164263	0.147387	217	tags=70%, list=43%, signal=43%
GOBP_REGULATION_OF_CELLULAR_COMPONENT_BIOGENESIS	46	0.275719	1.89543	0.00891583	0.175598	0.157558	106	tags=41%, list=21%, signal=36%
GOBP_REGULATION_OF_ORGANELLE_ORGANIZATION	49	0.269103	1.88664	0.0090715	0.175598	0.157558	179	tags=55%, list=35%, signal=40%
GOBP_ENDOMEMBRANE_SYSTEM_ORGANIZATION	18	0.399392	1.87042	0.0110301	0.206149	0.184969	66	tags=44%, list=13%, signal=40%
GOBP_NCRNA_PROCESSING	14	0.444767	1.85859	0.0134419	0.214279	0.192265	223	tags=86%, list=44%, signal=50%
GOBP_POSITIVE_REGULATION_OF_TRANSCRIPTION_BY_RNA_POLYMERASE_II	41	-0.270315	-1.85631	0.012958	0.214279	0.192265	218	tags=68%, list=43%, signal=43%
GOBP_REGULATION_OF_PROTEIN_POLYMERIZATION	10	0.513697	1.85455	0.0130632	0.214279	0.192265	83	tags=60%, list=16%, signal=51%
GOBP_REGULATION_OF_CELL_PROJECTION_ORGANIZATION	24	0.345586	1.82699	0.0133284	0.214279	0.192265	153	tags=58%, list=30%, signal=43%
GOBP_CELL_PROJECTION_ORGANIZATION	60	0.239824	1.80951	0.0132166	0.214279	0.192265	113	tags=38%, list=22%, signal=34%
GOBP_REGULATION_OF_CELL_PROJECTION_ASSEMBLY	12	0.467288	1.83437	0.0146396	0.220408	0.197764	153	tags=75%, list=30%, signal=54%
GOBP_REGULATION_OF_CYTOSKELETON_ORGANIZATION	26	0.332504	1.81868	0.0144364	0.220408	0.197764	179	tags=62%, list=35%, signal=42%
GOBP_REGULATION_OF_ANATOMICAL_STRUCTURE_SIZE	18	0.388464	1.81924	0.01533	0.224563	0.201492	153	tags=67%, list=30%, signal=48%
GOBP_IMMUNE_RESPONSE_REGULATING_CELL_SURFACE_RECEPTOR_SIGNALING_PATHWAY	14	-0.409832	-1.78681	0.0182203	0.243851	0.218798	117	tags=57%, list=23%, signal=45%
GOBP_ACTIN_FILAMENT_BASED_PROCESS	43	0.266584	1.78567	0.0186122	0.243851	0.218798	95	tags=37%, list=19%, signal=33%
GOBP_REGULATION_OF_SUPRAMOLECULAR_FIBER_ORGANIZATION	20	0.363827	1.78398	0.0188962	0.243851	0.218798	83	tags=45%, list=16%, signal=39%
GOBP_REGULATION_OF_ANATOMICAL_STRUCTURE_MORPHOGENESIS	42	0.267213	1.77644	0.0185686	0.243851	0.218798	102	tags=38%, list=20%, signal=33%
GOBP_RESPONSE_TO_OXYGEN_CONTAINING_COMPOUND	52	-0.234448	-1.76711	0.018881	0.243851	0.218798	104	tags=37%, list=20%, signal=32%
GOBP_MACROMOLECULE_CATABOLIC_PROCESS	44	0.259495	1.75603	0.0199318	0.251233	0.225422	140	tags=48%, list=27%, signal=38%
GOBP_NEGATIVE_REGULATION_OF_CATALYTIC_ACTIVITY	33	0.287396	1.73983	0.0218221	0.268809	0.241192	152	tags=52%, list=30%, signal=39%
GOBP_BLOOD_VESSEL_ENDOTHELIAL_CELL_MIGRATION	10	-0.470992	-1.75629	0.0235169	0.271685	0.243773	212	tags=90%, list=42%, signal=54%
GOBP_POSITIVE_REGULATION_OF_ORGANELLE_ORGANIZATION	26	0.319245	1.74616	0.0240607	0.271685	0.243773	179	tags=62%, list=35%, signal=42%
GOBP_RESPONSE_TO_PEPTIDE	16	-0.377106	-1.74066	0.0235798	0.271685	0.243773	122	tags=56%, list=24%, signal=44%
GOBP_CELL_MORPHOGENESIS_INVOLVED_IN_DIFFERENTIATION	29	0.301327	1.72456	0.0231997	0.271685	0.243773	82	tags=38%, list=16%, signal=34%
GOBP_SUPRAMOLECULAR_FIBER_ORGANIZATION	39	0.267148	1.72514	0.0247093	0.272362	0.24438	62	tags=31%, list=12%, signal=29%
GOBP_REGULATION_OF_ACTIN_FILAMENT_BASED_PROCESS	21	0.344098	1.72252	0.0251256	0.272362	0.24438	83	tags=43%, list=16%, signal=37%
GOBP_CELL_DIVISION	26	0.316054	1.7287	0.0264668	0.274462	0.246264	249	tags=77%, list=49%, signal=41%
GOBP_VASCULAR_PROCESS_IN_CIRCULATORY_SYSTEM	11	-0.438429	-1.7151	0.0268385	0.274462	0.246264	44	tags=45%, list=9%, signal=42%
GOBP_CELL_CHEMOTAXIS	15	-0.381399	-1.7129	0.0267208	0.274462	0.246264	116	tags=53%, list=23%, signal=42%
GOBP_RRNA_METABOLIC_PROCESS	10	0.47778	1.72488	0.0283983	0.275448	0.247149	223	tags=90%, list=44%, signal=52%
GOBP_LOCALIZATION_WITHIN_MEMBRANE	25	0.319515	1.71859	0.0281273	0.275448	0.247149	66	tags=36%, list=13%, signal=33%
GOBP_VESICLE_MEDIATED_TRANSPORT	49	0.239282	1.67757	0.0284596	0.275448	0.247149	216	tags=61%, list=42%, signal=39%
GOBP_REGULATION_OF_CELLULAR_LOCALIZATION	36	0.266859	1.67265	0.0290803	0.276518	0.248109	217	tags=64%, list=43%, signal=39%
GOBP_MESENCHYME_DEVELOPMENT	15	0.395242	1.71269	0.0306103	0.286048	0.25666	160	tags=67%, list=31%, signal=47%
GOBP_INTRACELLULAR_TRANSPORT	67	0.211049	1.65737	0.0314266	0.288698	0.259038	127	tags=39%, list=25%, signal=34%
GOBP_CILIUM_ORGANIZATION	12	0.425403	1.66995	0.0349099	0.315353	0.282954	112	tags=58%, list=22%, signal=47%
GOBP_GLIOGENESIS	12	0.422178	1.65729	0.0364114	0.318306	0.285604	129	tags=58%, list=25%, signal=45%
GOBP_ACTIN_FILAMENT_BUNDLE_ORGANIZATION	11	0.439446	1.65529	0.0360531	0.318306	0.285604	42	tags=45%, list=8%, signal=43%
GOBP_CYTOSKELETON_DEPENDENT_INTRACELLULAR_TRANSPORT	10	0.461422	1.66582	0.0376751	0.319922	0.287054	105	tags=60%, list=21%, signal=49%
GOBP_INNATE_IMMUNE_RESPONSE	13	0.410191	1.65904	0.038367	0.319922	0.287054	272	tags=92%, list=53%, signal=44%
GOBP_CELL_CYCLE_PROCESS	47	0.234992	1.62811	0.0378504	0.319922	0.287054	121	tags=40%, list=24%, signal=34%
GOBP_NEGATIVE_REGULATION_OF_BIOSYNTHETIC_PROCESS	49	-0.221325	-1.63073	0.040411	0.326907	0.293321	105	tags=37%, list=21%, signal=32%
GOBP_CARBOHYDRATE_DERIVATIVE_METABOLIC_PROCESS	37	-0.244921	-1.62248	0.0403727	0.326907	0.293321	104	tags=38%, list=20%, signal=32%
GOBP_REGULATION_OF_CELLULAR_MACROMOLECULE_BIOSYNTHETIC_PROCESS	28	0.288071	1.63453	0.0417894	0.326952	0.293361	128	tags=50%, list=25%, signal=40%
GOBP_IMMUNE_RESPONSE_REGULATING_SIGNALING_PATHWAY	19	-0.324672	-1.62693	0.0412129	0.326952	0.293361	117	tags=84%, list=23%, signal=67%
GOBP_RESPONSE_TO_WOUNDING	16	0.364372	1.624	0.0438449	0.326952	0.293361	330	tags=100%, list=65%, signal=36%
GOBP_ESTABLISHMENT_OF_PROTEIN_LOCALIZATION	71	0.20052	1.60767	0.0430014	0.326952	0.293361	127	tags=38%, list=25%, signal=33%
GOBP_SENSORY_ORGAN_DEVELOPMENT	15	-0.35771	-1.60651	0.0440359	0.326952	0.293361	39	tags=33%, list=8%, signal=32%
GOBP_CELLULAR_MACROMOLECULE_BIOSYNTHETIC_PROCESS	48	0.23048	1.60312	0.042732	0.326952	0.293361	128	tags=44%, list=25%, signal=36%
GOBP_ORGANELLE_ASSEMBLY	24	0.304987	1.61236	0.0459089	0.333325	0.29908	112	tags=46%, list=22%, signal=38%
GOBP_CARBOHYDRATE_DERIVATIVE_BIOSYNTHETIC_PROCESS	19	-0.319765	-1.60234	0.0461243	0.333325	0.29908	84	tags=42%, list=16%, signal=37%
GOBP_RHYTHMIC_PROCESS	11	-0.410449	-1.60564	0.0469146	0.333591	0.299319	20	tags=45%, list=4%, signal=45%
GOBP_DEFENSE_RESPONSE_TO_OTHER_ORGANISM	16	0.360085	1.60489	0.0477797	0.333591	0.299319	272	tags=88%, list=53%, signal=42%
GOBP_STEM_CELL_DIFFERENTIATION	11	0.423187	1.59405	0.0480076	0.333591	0.299319	97	tags=55%, list=19%, signal=45%
GOBP_REGULATION_OF_PROTEIN_CONTAINING_COMPLEX_ASSEMBLY	21	0.319286	1.59832	0.0496929	0.335321	0.300871	94	tags=43%, list=18%, signal=36%
GOBP_CELLULAR_MACROMOLECULE_LOCALIZATION	70	0.196726	1.56889	0.0492662	0.335321	0.300871	127	tags=37%, list=25%, signal=32%
